# Supplementary material for: Experimental data regarding the characterization of the flame behavior near lean blowout in a non-premixed liquid fuel burner
Source: Data Brief. 2015 Dec 8;6:189–93. doi: 10.1016/j.dib.2015.11.051 (PMC4706601; doi:10.1016/j.dib.2015.11.051)
Supplement: Supplementary file 1 — Supplementary material [file mmc1.xlsx]

## Sheet: PMT
time	Φ
[s]	0.332799	0.211597	0.143773
0	0.14214	0.427794	0.478804
0.0002	0.157443	0.366583	0.402289
0.0004	0.167645	0.295169	0.315573
0.0006	0.19315	0.188049	0.24416
0.0008	0.208453	0.177847	0.198251
0.001	0.233958	0.106434	0.147241
0.0012	0.254362	0.004414	0.029919
0.0014	0.269664	-0.066999	-0.000686
0.0016	0.290068	-0.107807	-0.031292
0.0018	0.30027	-0.158816	-0.092504
0.002	0.335977	-0.169018	-0.153715
0.0022	0.330876	-0.17922	-0.174119
0.0024	0.335977	-0.220028	-0.199624
0.0026	0.346179	-0.225129	-0.189422
0.0028	0.35128	-0.276138	-0.23023
0.003	0.356381	-0.214927	-0.220028
0.0032	0.35128	-0.245533	-0.225129
0.0034	0.320674	-0.204725	-0.220028
0.0036	0.264564	-0.235331	-0.225129
0.0038	0.172746	-0.240432	-0.235331
0.004	0.106434	-0.220028	-0.225129
0.0042	0.055424	-0.23023	-0.240432
0.0044	-0.010888	-0.255735	-0.255735
0.0046	-0.118009	-0.271037	-0.276138
0.0048	-0.174119	-0.296542	-0.260836
0.005	-0.194523	-0.276138	-0.311845
0.0052	-0.255735	-0.311845	-0.316946
0.0054	-0.250634	-0.327148	-0.33735
0.0056	-0.271037	-0.316946	-0.367956
0.0058	-0.311845	-0.367956	-0.33735
0.006	-0.316946	-0.352653	-0.357754
0.0062	-0.332249	-0.367956	-0.383259
0.0064	-0.316946	-0.393461	-0.38836
0.0066	-0.367956	-0.418965	-0.434268
0.0068	-0.352653	-0.44447	-0.424066
0.007	-0.373057	-0.454672	-0.469975
0.0072	-0.33735	-0.505682	-0.505682
0.0074	-0.362855	-0.520985	-0.469975
0.0076	-0.342451	-0.515884	-0.490379
0.0078	-0.383259	-0.520985	-0.505682
0.008	-0.367956	-0.541388	-0.531187
0.0082	-0.413864	-0.541388	-0.546489
0.0084	-0.398562	-0.561792	-0.587297
0.0086	-0.449571	-0.699518	-0.607701
0.0088	-0.424066	-0.643408	-0.623004
0.009	-0.464874	-0.65361	-0.597499
0.0092	-0.469975	-0.663812	-0.663812
0.0094	-0.459773	-0.612802	-0.55159
0.0096	-0.520985	-0.663812	-0.628105
0.0098	-0.520985	-0.6026	-0.561792
0.01	-0.531187	-0.582196	-0.480177
0.0102	-0.566893	-0.475076	-0.449571
0.0104	-0.577095	-0.439369	-0.327148
0.0106	-0.597499	-0.362855	-0.276138
0.0108	-0.6026	-0.296542	-0.209826
0.011	-0.638307	-0.255735	-0.148614
0.0112	-0.638307	-0.153715	-0.082302
0.0114	-0.694417	-0.0721	-0.031292
0.0116	-0.684215	-0.066999	0.050323
0.0118	-0.70972	-0.031292	0.080929
0.012	-0.821941	0.014616	0.080929
0.0122	-0.847446	0.050323	0.167645
0.0124	-0.832143	0.091131	0.157443
0.0126	-0.837244	0.131939	0.218655
0.0128	-0.852547	0.121737	0.19315
0.013	-0.883153	0.167645	0.24416
0.0132	-0.821941	0.147241	0.233958
0.0134	-0.806638	0.167645	0.218655
0.0136	-0.70972	0.157443	0.24416
0.0138	-0.643408	0.152342	0.249261
0.014	-0.577095	0.162544	0.259463
0.0142	-0.561792	0.177847	0.249261
0.0144	-0.520985	0.177847	0.259463
0.0146	-0.398562	0.188049	0.274765
0.0148	-0.327148	0.203352	0.290068
0.015	-0.276138	0.208453	0.295169
0.0152	-0.265937	0.223756	0.315573
0.0154	-0.17922	0.259463	0.315573
0.0156	-0.189422	0.269664	0.330876
0.0158	-0.112908	0.290068	0.35128
0.016	-0.077201	0.320674	0.371684
0.0162	-0.051696	0.310472	0.392088
0.0164	-0.087403	0.335977	0.402289
0.0166	-0.077201	0.371684	0.432895
0.0168	-0.051696	0.386987	0.448198
0.017	-0.026191	0.397189	0.4584
0.0172	-0.031292	0.427794	0.473703
0.0174	-0.036393	0.453299	0.489006
0.0176	-0.046595	0.448198	0.504309
0.0178	-0.026191	0.453299	0.504309
0.018	-0.02109	0.489006	0.529814
0.0182	-0.005787	0.468602	0.524713
0.0184	0.009515	0.499208	0.540015
0.0186	0.024818	0.499208	0.540015
0.0188	0.040121	0.494107	0.555318
0.019	0.045222	0.499208	0.555318
0.0192	0.060525	0.499208	0.555318
0.0194	0.08603	0.504309	0.580823
0.0196	0.111535	0.499208	0.56552
0.0198	0.14214	0.463501	0.534914
0.02	0.157443	0.412491	0.478804
0.0202	0.182948	0.341078	0.397189
0.0204	0.203352	0.305371	0.335977
0.0206	0.239059	0.24416	0.269664
0.0208	0.239059	0.162544	0.19315
0.021	0.259463	0.08603	0.157443
0.0212	0.274765	0.014616	0.03502
0.0214	0.290068	-0.036393	0.004414
0.0216	0.30027	-0.077201	-0.066999
0.0218	0.315573	-0.12311	-0.092504
0.022	0.35128	-0.184321	-0.097605
0.0222	0.35128	-0.194523	-0.153715
0.0224	0.335977	-0.240432	-0.158816
0.0226	0.330876	-0.204725	-0.204725
0.0228	0.341078	-0.235331	-0.194523
0.023	0.330876	-0.220028	-0.235331
0.0232	0.325775	-0.23023	-0.220028
0.0234	0.279866	-0.23023	-0.23023
0.0236	0.218655	-0.265937	-0.250634
0.0238	0.14214	-0.255735	-0.260836
0.024	0.080929	-0.250634	-0.240432
0.0242	0.009515	-0.245533	-0.271037
0.0244	-0.056797	-0.235331	-0.250634
0.0246	-0.189422	-0.255735	-0.281239
0.0248	-0.240432	-0.271037	-0.296542
0.025	-0.265937	-0.260836	-0.327148
0.0252	-0.352653	-0.327148	-0.296542
0.0254	-0.367956	-0.316946	-0.342451
0.0256	-0.347552	-0.327148	-0.362855
0.0258	-0.408763	-0.367956	-0.357754
0.026	-0.38836	-0.357754	-0.378158
0.0262	-0.434268	-0.38836	-0.403662
0.0264	-0.44447	-0.424066	-0.418965
0.0266	-0.418965	-0.454672	-0.398562
0.0268	-0.459773	-0.480177	-0.434268
0.027	-0.449571	-0.485278	-0.439369
0.0272	-0.429167	-0.505682	-0.485278
0.0274	-0.485278	-0.49548	-0.475076
0.0276	-0.459773	-0.520985	-0.490379
0.0278	-0.49548	-0.536287	-0.500581
0.028	-0.500581	-0.55159	-0.520985
0.0282	-0.469975	-0.566893	-0.515884
0.0284	-0.469975	-0.566893	-0.546489
0.0286	-0.490379	-0.643408	-0.628105
0.0288	-0.561792	-0.663812	-0.648509
0.029	-0.546489	-0.648509	-0.607701
0.0292	-0.556691	-0.679114	-0.638307
0.0294	-0.536287	-0.628105	-0.566893
0.0296	-0.571994	-0.658711	-0.623004
0.0298	-0.592398	-0.617903	-0.541388
0.03	-0.612802	-0.582196	-0.480177
0.0302	-0.6026	-0.49548	-0.464874
0.0304	-0.668912	-0.408763	-0.327148
0.0306	-0.674013	-0.393461	-0.291441
0.0308	-0.65361	-0.281239	-0.214927
0.031	-0.704619	-0.23023	-0.148614
0.0312	-0.719922	-0.163917	-0.0721
0.0314	-0.745427	-0.097605	0.009515
0.0316	-0.750528	-0.066999	0.014616
0.0318	-0.76073	-0.036393	0.075828
0.032	-0.821941	-0.031292	0.116636
0.0322	-0.86785	0.040121	0.137039
0.0324	-0.872951	0.070727	0.188049
0.0326	-0.878052	0.096232	0.218655
0.0328	-0.86785	0.147241	0.213554
0.033	-0.852547	0.116636	0.233958
0.0332	-0.791336	0.121737	0.228857
0.0334	-0.806638	0.131939	0.218655
0.0336	-0.745427	0.126838	0.228857
0.0338	-0.663812	0.14214	0.233958
0.034	-0.582196	0.188049	0.249261
0.0342	-0.475076	0.162544	0.254362
0.0344	-0.464874	0.157443	0.259463
0.0346	-0.342451	0.182948	0.274765
0.0348	-0.327148	0.203352	0.279866
0.035	-0.260836	0.218655	0.295169
0.0352	-0.220028	0.249261	0.295169
0.0354	-0.133311	0.249261	0.315573
0.0356	-0.143513	0.264564	0.330876
0.0358	-0.066999	0.284967	0.346179
0.036	-0.026191	0.305371	0.371684
0.0362	-0.000686	0.341078	0.402289
0.0364	-0.031292	0.366583	0.402289
0.0366	-0.041494	0.361482	0.437996
0.0368	-0.000686	0.371684	0.473703
0.037	0.009515	0.381886	0.468602
0.0372	-0.000686	0.412491	0.473703
0.0374	-0.02109	0.422693	0.478804
0.0376	-0.015989	0.443097	0.499208
0.0378	-0.010888	0.4584	0.514511
0.038	0.004414	0.468602	0.524713
0.0382	0.03502	0.473703	0.534914
0.0384	0.040121	0.483905	0.545116
0.0386	0.055424	0.499208	0.570621
0.0388	0.060525	0.494107	0.560419
0.039	0.080929	0.50941	0.560419
0.0392	0.080929	0.504309	0.550217
0.0394	0.096232	0.499208	0.560419
0.0396	0.131939	0.499208	0.550217
0.0398	0.137039	0.463501	0.519612
0.04	0.167645	0.402289	0.468602
0.0402	0.188049	0.330876	0.381886
0.0404	0.208453	0.269664	0.325775
0.0406	0.233958	0.213554	0.254362
0.0408	0.274765	0.157443	0.19315
0.041	0.295169	0.080929	0.137039
0.0412	0.305371	-0.005787	0.029919
0.0414	0.330876	-0.026191	-0.031292
0.0416	0.341078	-0.087403	-0.051696
0.0418	0.356381	-0.112908	-0.077201
0.042	0.35128	-0.158816	-0.118009
0.0422	0.366583	-0.169018	-0.143513
0.0424	0.366583	-0.225129	-0.214927
0.0426	0.361482	-0.214927	-0.17922
0.0428	0.366583	-0.255735	-0.204725
0.043	0.356381	-0.240432	-0.214927
0.0432	0.35128	-0.255735	-0.23023
0.0434	0.315573	-0.276138	-0.204725
0.0436	0.218655	-0.265937	-0.250634
0.0438	0.137039	-0.240432	-0.235331
0.044	0.065626	-0.23023	-0.276138
0.0442	-0.010888	-0.276138	-0.260836
0.0444	-0.077201	-0.255735	-0.271037
0.0446	-0.235331	-0.301643	-0.265937
0.0448	-0.311845	-0.28634	-0.250634
0.045	-0.347552	-0.276138	-0.281239
0.0452	-0.398562	-0.276138	-0.327148
0.0454	-0.44447	-0.33735	-0.33735
0.0456	-0.459773	-0.316946	-0.352653
0.0458	-0.485278	-0.393461	-0.352653
0.046	-0.49548	-0.378158	-0.352653
0.0462	-0.526086	-0.408763	-0.362855
0.0464	-0.561792	-0.383259	-0.38836
0.0466	-0.526086	-0.418965	-0.403662
0.0468	-0.556691	-0.44447	-0.408763
0.047	-0.55159	-0.464874	-0.439369
0.0472	-0.500581	-0.500581	-0.500581
0.0474	-0.500581	-0.520985	-0.469975
0.0476	-0.490379	-0.526086	-0.475076
0.0478	-0.480177	-0.515884	-0.49548
0.048	-0.459773	-0.526086	-0.505682
0.0482	-0.485278	-0.515884	-0.520985
0.0484	-0.520985	-0.587297	-0.536287
0.0486	-0.500581	-0.648509	-0.597499
0.0488	-0.49548	-0.628105	-0.679114
0.049	-0.515884	-0.607701	-0.587297
0.0492	-0.515884	-0.679114	-0.643408
0.0494	-0.541388	-0.6026	-0.582196
0.0496	-0.55159	-0.663812	-0.6026
0.0498	-0.566893	-0.566893	-0.566893
0.05	-0.541388	-0.520985	-0.464874
0.0502	-0.546489	-0.44447	-0.424066
0.0504	-0.582196	-0.398562	-0.316946
0.0506	-0.617903	-0.33735	-0.296542
0.0508	-0.607701	-0.291441	-0.194523
0.051	-0.65361	-0.194523	-0.138412
0.0512	-0.648509	-0.153715	-0.066999
0.0514	-0.663812	-0.112908	-0.051696
0.0516	-0.648509	-0.082302	0.014616
0.0518	-0.668912	-0.000686	0.065626
0.052	-0.699518	-0.000686	0.106434
0.0522	-0.791336	0.055424	0.137039
0.0524	-0.70972	0.091131	0.188049
0.0526	-0.776033	0.096232	0.198251
0.0528	-0.735225	0.137039	0.223756
0.053	-0.714821	0.137039	0.208453
0.0532	-0.70972	0.182948	0.24416
0.0534	-0.679114	0.152342	0.269664
0.0536	-0.571994	0.167645	0.269664
0.0538	-0.49548	0.19315	0.233958
0.054	-0.44447	0.188049	0.259463
0.0542	-0.408763	0.188049	0.259463
0.0544	-0.33735	0.167645	0.269664
0.0546	-0.276138	0.203352	0.269664
0.0548	-0.240432	0.208453	0.290068
0.055	-0.199624	0.24416	0.249261
0.0552	-0.112908	0.254362	0.264564
0.0554	-0.036393	0.259463	0.290068
0.0556	-0.026191	0.284967	0.295169
0.0558	0.029919	0.284967	0.325775
0.056	0.065626	0.315573	0.341078
0.0562	0.060525	0.330876	0.366583
0.0564	0.060525	0.35128	0.40739
0.0566	0.08603	0.376785	0.392088
0.0568	0.096232	0.397189	0.448198
0.057	0.096232	0.397189	0.432895
0.0572	0.111535	0.412491	0.463501
0.0574	0.121737	0.422693	0.468602
0.0576	0.106434	0.448198	0.499208
0.0578	0.111535	0.448198	0.499208
0.058	0.116636	0.489006	0.50941
0.0582	0.131939	0.468602	0.519612
0.0584	0.131939	0.478804	0.529814
0.0586	0.152342	0.478804	0.540015
0.0588	0.162544	0.478804	0.534914
0.059	0.172746	0.499208	0.540015
0.0592	0.19315	0.494107	0.540015
0.0594	0.208453	0.504309	0.545116
0.0596	0.228857	0.499208	0.534914
0.0598	0.233958	0.468602	0.50941
0.06	0.269664	0.402289	0.448198
0.0602	0.284967	0.356381	0.371684
0.0604	0.295169	0.30027	0.315573
0.0606	0.310472	0.228857	0.249261
0.0608	0.335977	0.177847	0.188049
0.061	0.35128	0.096232	0.14214
0.0612	0.356381	-0.015989	0.004414
0.0614	0.356381	-0.026191	-0.026191
0.0616	0.341078	-0.0721	-0.061898
0.0618	0.366583	-0.138412	-0.0721
0.062	0.397189	-0.184321	-0.138412
0.0622	0.381886	-0.214927	-0.174119
0.0624	0.386987	-0.235331	-0.189422
0.0626	0.376785	-0.276138	-0.209826
0.0628	0.392088	-0.281239	-0.194523
0.063	0.392088	-0.281239	-0.220028
0.0632	0.341078	-0.265937	-0.240432
0.0634	0.310472	-0.281239	-0.250634
0.0636	0.249261	-0.281239	-0.255735
0.0638	0.177847	-0.296542	-0.255735
0.064	0.121737	-0.301643	-0.265937
0.0642	0.106434	-0.296542	-0.245533
0.0644	0.060525	-0.255735	-0.240432
0.0646	-0.092504	-0.311845	-0.260836
0.0648	-0.128211	-0.316946	-0.240432
0.065	-0.23023	-0.327148	-0.306744
0.0652	-0.194523	-0.357754	-0.311845
0.0654	-0.255735	-0.316946	-0.33735
0.0656	-0.260836	-0.352653	-0.342451
0.0658	-0.235331	-0.38836	-0.33735
0.066	-0.260836	-0.378158	-0.352653
0.0662	-0.301643	-0.418965	-0.362855
0.0664	-0.33735	-0.418965	-0.393461
0.0666	-0.316946	-0.454672	-0.418965
0.0668	-0.342451	-0.485278	-0.434268
0.067	-0.327148	-0.49548	-0.449571
0.0672	-0.342451	-0.510783	-0.459773
0.0674	-0.311845	-0.500581	-0.459773
0.0676	-0.33735	-0.531187	-0.485278
0.0678	-0.342451	-0.546489	-0.490379
0.068	-0.352653	-0.520985	-0.520985
0.0682	-0.357754	-0.561792	-0.541388
0.0684	-0.362855	-0.566893	-0.633206
0.0686	-0.357754	-0.658711	-0.571994
0.0688	-0.367956	-0.699518	-0.623004
0.069	-0.357754	-0.65361	-0.607701
0.0692	-0.459773	-0.689316	-0.638307
0.0694	-0.449571	-0.628105	-0.6026
0.0696	-0.454672	-0.628105	-0.597499
0.0698	-0.459773	-0.648509	-0.546489
0.07	-0.490379	-0.566893	-0.464874
0.0702	-0.505682	-0.480177	-0.469975
0.0704	-0.485278	-0.378158	-0.33735
0.0706	-0.561792	-0.367956	-0.296542
0.0708	-0.55159	-0.28634	-0.214927
0.071	-0.541388	-0.240432	-0.153715
0.0712	-0.571994	-0.174119	-0.092504
0.0714	-0.587297	-0.102706	-0.056797
0.0716	-0.633206	-0.082302	0.024818
0.0718	-0.643408	-0.02109	0.050323
0.072	-0.745427	0.014616	0.106434
0.0722	-0.796437	0.055424	0.131939
0.0724	-0.735225	0.091131	0.177847
0.0726	-0.755629	0.121737	0.208453
0.0728	-0.725023	0.126838	0.213554
0.073	-0.704619	0.126838	0.223756
0.0732	-0.70972	0.14214	0.223756
0.0734	-0.628105	0.157443	0.233958
0.0736	-0.612802	0.177847	0.259463
0.0738	-0.515884	0.162544	0.24416
0.074	-0.480177	0.162544	0.254362
0.0742	-0.408763	0.167645	0.254362
0.0744	-0.357754	0.203352	0.290068
0.0746	-0.301643	0.233958	0.269664
0.0748	-0.235331	0.19315	0.315573
0.075	-0.240432	0.239059	0.284967
0.0752	-0.138412	0.223756	0.310472
0.0754	-0.082302	0.254362	0.320674
0.0756	-0.082302	0.249261	0.325775
0.0758	-0.036393	0.269664	0.366583
0.076	0.004414	0.284967	0.366583
0.0762	0.024818	0.305371	0.402289
0.0764	0.050323	0.335977	0.412491
0.0766	0.040121	0.341078	0.427794
0.0768	0.055424	0.371684	0.468602
0.077	0.070727	0.371684	0.4584
0.0772	0.070727	0.386987	0.478804
0.0774	0.065626	0.422693	0.483905
0.0776	0.080929	0.417592	0.504309
0.0778	0.091131	0.427794	0.519612
0.078	0.106434	0.448198	0.529814
0.0782	0.116636	0.4584	0.540015
0.0784	0.131939	0.489006	0.540015
0.0786	0.152342	0.483905	0.550217
0.0788	0.172746	0.478804	0.560419
0.079	0.182948	0.478804	0.560419
0.0792	0.19315	0.473703	0.555318
0.0794	0.208453	0.483905	0.550217
0.0796	0.228857	0.478804	0.545116
0.0798	0.269664	0.443097	0.519612
0.08	0.30027	0.381886	0.4584
0.0802	0.30027	0.315573	0.386987
0.0804	0.320674	0.264564	0.315573
0.0806	0.341078	0.208453	0.254362
0.0808	0.366583	0.137039	0.19315
0.081	0.371684	0.080929	0.147241
0.0812	0.417592	-0.041494	0.029919
0.0814	0.432895	-0.031292	-0.005787
0.0816	0.448198	-0.138412	-0.046595
0.0818	0.448198	-0.143513	-0.066999
0.082	0.417592	-0.194523	-0.133311
0.0822	0.422693	-0.23023	-0.169018
0.0824	0.427794	-0.240432	-0.194523
0.0826	0.427794	-0.220028	-0.189422
0.0828	0.453299	-0.276138	-0.189422
0.083	0.422693	-0.255735	-0.194523
0.0832	0.40739	-0.260836	-0.199624
0.0834	0.397189	-0.265937	-0.240432
0.0836	0.295169	-0.281239	-0.235331
0.0838	0.254362	-0.260836	-0.225129
0.084	0.188049	-0.225129	-0.245533
0.0842	0.111535	-0.296542	-0.235331
0.0844	0.055424	-0.276138	-0.225129
0.0846	-0.0721	-0.296542	-0.265937
0.0848	-0.092504	-0.296542	-0.276138
0.085	-0.189422	-0.332249	-0.301643
0.0852	-0.17922	-0.316946	-0.316946
0.0854	-0.199624	-0.367956	-0.322047
0.0856	-0.23023	-0.383259	-0.322047
0.0858	-0.220028	-0.38836	-0.327148
0.086	-0.281239	-0.403662	-0.357754
0.0862	-0.271037	-0.38836	-0.373057
0.0864	-0.296542	-0.44447	-0.408763
0.0866	-0.260836	-0.459773	-0.418965
0.0868	-0.296542	-0.464874	-0.413864
0.087	-0.281239	-0.520985	-0.44447
0.0872	-0.311845	-0.531187	-0.469975
0.0874	-0.322047	-0.505682	-0.469975
0.0876	-0.327148	-0.561792	-0.500581
0.0878	-0.301643	-0.561792	-0.500581
0.088	-0.322047	-0.561792	-0.505682
0.0882	-0.332249	-0.582196	-0.536287
0.0884	-0.332249	-0.663812	-0.6026
0.0886	-0.38836	-0.65361	-0.597499
0.0888	-0.342451	-0.684215	-0.628105
0.089	-0.347552	-0.668912	-0.633206
0.0892	-0.393461	-0.684215	-0.612802
0.0894	-0.449571	-0.699518	-0.638307
0.0896	-0.459773	-0.663812	-0.571994
0.0898	-0.459773	-0.643408	-0.582196
0.09	-0.49548	-0.531187	-0.454672
0.0902	-0.531187	-0.480177	-0.418965
0.0904	-0.500581	-0.424066	-0.327148
0.0906	-0.526086	-0.362855	-0.291441
0.0908	-0.536287	-0.311845	-0.199624
0.091	-0.582196	-0.23023	-0.153715
0.0912	-0.587297	-0.158816	-0.092504
0.0914	-0.623004	-0.143513	-0.0721
0.0916	-0.628105	-0.118009	0.009515
0.0918	-0.643408	-0.010888	0.080929
0.092	-0.70972	-0.010888	0.126838
0.0922	-0.791336	0.050323	0.131939
0.0924	-0.770932	0.080929	0.167645
0.0926	-0.801537	0.101333	0.208453
0.0928	-0.765831	0.106434	0.233958
0.093	-0.765831	0.14214	0.239059
0.0932	-0.765831	0.131939	0.218655
0.0934	-0.699518	0.157443	0.239059
0.0936	-0.663812	0.14214	0.249261
0.0938	-0.480177	0.131939	0.269664
0.094	-0.515884	0.14214	0.259463
0.0942	-0.44447	0.152342	0.254362
0.0944	-0.393461	0.157443	0.264564
0.0946	-0.296542	0.167645	0.279866
0.0948	-0.245533	0.172746	0.295169
0.095	-0.220028	0.188049	0.305371
0.0952	-0.163917	0.203352	0.310472
0.0954	-0.092504	0.213554	0.325775
0.0956	-0.092504	0.213554	0.330876
0.0958	-0.02109	0.233958	0.356381
0.096	0.014616	0.254362	0.376785
0.0962	0.009515	0.269664	0.397189
0.0964	0.03502	0.295169	0.417592
0.0966	0.029919	0.315573	0.432895
0.0968	0.045222	0.330876	0.463501
0.097	0.040121	0.330876	0.463501
0.0972	0.050323	0.35128	0.478804
0.0974	0.065626	0.366583	0.504309
0.0976	0.060525	0.386987	0.514511
0.0978	0.080929	0.397189	0.534914
0.098	0.070727	0.417592	0.534914
0.0982	0.075828	0.432895	0.534914
0.0984	0.096232	0.453299	0.545116
0.0986	0.111535	0.463501	0.550217
0.0988	0.14214	0.4584	0.560419
0.099	0.14214	0.473703	0.560419
0.0992	0.162544	0.473703	0.555318
0.0994	0.188049	0.478804	0.555318
0.0996	0.213554	0.468602	0.545116
0.0998	0.233958	0.427794	0.529814
0.1	0.259463	0.376785	0.4584
0.1002	0.284967	0.310472	0.381886
0.1004	0.30027	0.254362	0.325775
0.1006	0.315573	0.177847	0.259463
0.1008	0.325775	0.111535	0.208453
0.101	0.341078	0.024818	0.137039
0.1012	0.356381	-0.061898	0.03502
0.1014	0.356381	-0.056797	0.004414
0.1016	0.366583	-0.133311	-0.056797
0.1018	0.371684	-0.112908	-0.082302
0.102	0.371684	-0.225129	-0.138412
0.1022	0.366583	-0.250634	-0.148614
0.1024	0.386987	-0.255735	-0.194523
0.1026	0.376785	-0.260836	-0.204725
0.1028	0.392088	-0.296542	-0.209826
0.103	0.386987	-0.28634	-0.23023
0.1032	0.371684	-0.316946	-0.240432
0.1034	0.335977	-0.306744	-0.240432
0.1036	0.269664	-0.327148	-0.240432
0.1038	0.208453	-0.327148	-0.245533
0.104	0.131939	-0.332249	-0.240432
0.1042	0.070727	-0.342451	-0.240432
0.1044	0.014616	-0.352653	-0.250634
0.1046	-0.107807	-0.38836	-0.281239
0.1048	-0.148614	-0.398562	-0.276138
0.105	-0.214927	-0.413864	-0.28634
0.1052	-0.220028	-0.429167	-0.281239
0.1054	-0.265937	-0.424066	-0.311845
0.1056	-0.296542	-0.424066	-0.311845
0.1058	-0.306744	-0.439369	-0.347552
0.106	-0.357754	-0.469975	-0.367956
0.1062	-0.362855	-0.475076	-0.378158
0.1064	-0.383259	-0.475076	-0.403662
0.1066	-0.383259	-0.510783	-0.398562
0.1068	-0.38836	-0.536287	-0.434268
0.107	-0.398562	-0.55159	-0.44447
0.1072	-0.367956	-0.587297	-0.464874
0.1074	-0.378158	-0.582196	-0.485278
0.1076	-0.367956	-0.623004	-0.500581
0.1078	-0.383259	-0.6026	-0.500581
0.108	-0.413864	-0.623004	-0.505682
0.1082	-0.429167	-0.643408	-0.536287
0.1084	-0.449571	-0.745427	-0.617903
0.1086	-0.44447	-0.76073	-0.643408
0.1088	-0.439369	-0.755629	-0.607701
0.109	-0.469975	-0.740326	-0.643408
0.1092	-0.505682	-0.735225	-0.592398
0.1094	-0.546489	-0.776033	-0.643408
0.1096	-0.546489	-0.725023	-0.587297
0.1098	-0.582196	-0.719922	-0.597499
0.11	-0.6026	-0.592398	-0.475076
0.1102	-0.638307	-0.531187	-0.418965
0.1104	-0.628105	-0.454672	-0.342451
0.1106	-0.684215	-0.408763	-0.271037
0.1108	-0.699518	-0.373057	-0.250634
0.111	-0.735225	-0.28634	-0.153715
0.1112	-0.750528	-0.235331	-0.102706
0.1114	-0.781134	-0.169018	-0.041494
0.1116	-0.776033	-0.148614	0.029919
0.1118	-0.811739	-0.056797	0.08603
0.112	-0.91886	-0.041494	0.116636
0.1122	-0.964768	-0.005787	0.137039
0.1124	-0.939263	0.040121	0.167645
0.1126	-0.969869	0.045222	0.208453
0.1128	-0.980071	0.070727	0.218655
0.113	-0.97497	0.065626	0.228857
0.1132	-0.985172	0.070727	0.254362
0.1134	-0.939263	0.101333	0.269664
0.1136	-0.893355	0.116636	0.264564
0.1138	-0.781134	0.080929	0.259463
0.114	-0.750528	0.075828	0.264564
0.1142	-0.70972	0.080929	0.259463
0.1144	-0.643408	0.096232	0.269664
0.1146	-0.587297	0.101333	0.279866
0.1148	-0.556691	0.096232	0.295169
0.115	-0.515884	0.106434	0.30027
0.1152	-0.424066	0.121737	0.305371
0.1154	-0.367956	0.131939	0.330876
0.1156	-0.362855	0.14214	0.335977
0.1158	-0.296542	0.152342	0.361482
0.116	-0.28634	0.162544	0.371684
0.1162	-0.260836	0.182948	0.392088
0.1164	-0.281239	0.223756	0.417592
0.1166	-0.28634	0.24416	0.427794
0.1168	-0.291441	0.269664	0.4584
0.117	-0.28634	0.274765	0.473703
0.1172	-0.271037	0.290068	0.489006
0.1174	-0.265937	0.305371	0.504309
0.1176	-0.265937	0.325775	0.499208
0.1178	-0.255735	0.335977	0.534914
0.118	-0.23023	0.35128	0.534914
0.1182	-0.204725	0.376785	0.540015
0.1184	-0.184321	0.392088	0.545116
0.1186	-0.153715	0.402289	0.560419
0.1188	-0.128211	0.392088	0.555318
0.119	-0.107807	0.397189	0.555318
0.1192	-0.077201	0.397189	0.550217
0.1194	-0.041494	0.417592	0.555318
0.1196	-0.010888	0.402289	0.550217
0.1198	0.019717	0.371684	0.524713
0.12	0.065626	0.315573	0.448198
0.1202	0.106434	0.24416	0.371684
0.1204	0.131939	0.19315	0.305371
0.1206	0.152342	0.131939	0.254362
0.1208	0.172746	0.070727	0.198251
0.121	0.198251	-0.031292	0.137039
0.1212	0.218655	-0.097605	0.03502
0.1214	0.228857	-0.118009	-0.005787
0.1216	0.249261	-0.189422	-0.066999
0.1218	0.259463	-0.220028	-0.092504
0.122	0.284967	-0.260836	-0.12311
0.1222	0.290068	-0.28634	-0.174119
0.1224	0.295169	-0.301643	-0.184321
0.1226	0.295169	-0.316946	-0.204725
0.1228	0.315573	-0.33735	-0.209826
0.123	0.315573	-0.33735	-0.220028
0.1232	0.295169	-0.322047	-0.209826
0.1234	0.259463	-0.342451	-0.240432
0.1236	0.203352	-0.347552	-0.225129
0.1238	0.147241	-0.33735	-0.235331
0.124	0.070727	-0.352653	-0.245533
0.1242	0.024818	-0.33735	-0.250634
0.1244	-0.036393	-0.33735	-0.245533
0.1246	-0.158816	-0.342451	-0.245533
0.1248	-0.199624	-0.357754	-0.265937
0.125	-0.255735	-0.362855	-0.291441
0.1252	-0.265937	-0.393461	-0.301643
0.1254	-0.306744	-0.373057	-0.327148
0.1256	-0.322047	-0.367956	-0.33735
0.1258	-0.327148	-0.398562	-0.347552
0.126	-0.367956	-0.418965	-0.367956
0.1262	-0.367956	-0.434268	-0.362855
0.1264	-0.357754	-0.459773	-0.403662
0.1266	-0.362855	-0.454672	-0.424066
0.1268	-0.383259	-0.505682	-0.434268
0.127	-0.352653	-0.520985	-0.434268
0.1272	-0.383259	-0.520985	-0.464874
0.1274	-0.362855	-0.531187	-0.480177
0.1276	-0.378158	-0.566893	-0.490379
0.1278	-0.398562	-0.592398	-0.510783
0.128	-0.398562	-0.571994	-0.505682
0.1282	-0.413864	-0.561792	-0.536287
0.1284	-0.418965	-0.623004	-0.582196
0.1286	-0.413864	-0.689316	-0.643408
0.1288	-0.403662	-0.663812	-0.607701
0.129	-0.418965	-0.65361	-0.643408
0.1292	-0.434268	-0.643408	-0.597499
0.1294	-0.429167	-0.663812	-0.633206
0.1296	-0.485278	-0.638307	-0.571994
0.1298	-0.49548	-0.628105	-0.541388
0.13	-0.469975	-0.531187	-0.485278
0.1302	-0.526086	-0.464874	-0.424066
0.1304	-0.55159	-0.373057	-0.357754
0.1306	-0.561792	-0.33735	-0.276138
0.1308	-0.6026	-0.265937	-0.225129
0.131	-0.607701	-0.209826	-0.153715
0.1312	-0.607701	-0.169018	-0.097605
0.1314	-0.6026	-0.112908	-0.0721
0.1316	-0.643408	-0.092504	0.029919
0.1318	-0.663812	-0.010888	0.070727
0.132	-0.740326	0.024818	0.111535
0.1322	-0.811739	0.075828	0.14214
0.1324	-0.765831	0.111535	0.172746
0.1326	-0.765831	0.126838	0.198251
0.1328	-0.806638	0.152342	0.233958
0.133	-0.719922	0.152342	0.233958
0.1332	-0.765831	0.152342	0.24416
0.1334	-0.663812	0.177847	0.228857
0.1336	-0.623004	0.182948	0.228857
0.1338	-0.505682	0.177847	0.254362
0.134	-0.485278	0.188049	0.254362
0.1342	-0.459773	0.182948	0.254362
0.1344	-0.378158	0.203352	0.259463
0.1346	-0.276138	0.213554	0.269664
0.1348	-0.250634	0.218655	0.30027
0.135	-0.199624	0.218655	0.30027
0.1352	-0.169018	0.233958	0.315573
0.1354	-0.118009	0.254362	0.325775
0.1356	-0.092504	0.269664	0.346179
0.1358	-0.036393	0.295169	0.356381
0.136	0.009515	0.315573	0.376785
0.1362	-0.000686	0.330876	0.392088
0.1364	0.009515	0.346179	0.417592
0.1366	0.004414	0.366583	0.427794
0.1368	0.024818	0.386987	0.4584
0.137	0.040121	0.386987	0.473703
0.1372	0.014616	0.40739	0.483905
0.1374	0.055424	0.432895	0.494107
0.1376	0.040121	0.432895	0.504309
0.1378	0.055424	0.437996	0.519612
0.138	0.055424	0.453299	0.529814
0.1382	0.055424	0.468602	0.540015
0.1384	0.070727	0.489006	0.540015
0.1386	0.080929	0.499208	0.555318
0.1388	0.091131	0.489006	0.56552
0.139	0.101333	0.489006	0.560419
0.1392	0.131939	0.494107	0.550217
0.1394	0.147241	0.504309	0.550217
0.1396	0.167645	0.494107	0.545116
0.1398	0.188049	0.453299	0.514511
0.14	0.208453	0.386987	0.443097
0.1402	0.228857	0.325775	0.381886
0.1404	0.279866	0.274765	0.315573
0.1406	0.279866	0.218655	0.249261
0.1408	0.290068	0.152342	0.198251
0.141	0.310472	0.050323	0.147241
0.1412	0.320674	-0.010888	0.024818
0.1414	0.325775	-0.061898	-0.010888
0.1416	0.335977	-0.087403	-0.046595
0.1418	0.346179	-0.138412	-0.097605
0.142	0.356381	-0.163917	-0.133311
0.1422	0.366583	-0.184321	-0.184321
0.1424	0.35128	-0.209826	-0.184321
0.1426	0.376785	-0.240432	-0.220028
0.1428	0.376785	-0.245533	-0.214927
0.143	0.371684	-0.250634	-0.214927
0.1432	0.366583	-0.240432	-0.250634
0.1434	0.315573	-0.255735	-0.240432
0.1436	0.264564	-0.265937	-0.23023
0.1438	0.19315	-0.240432	-0.225129
0.144	0.116636	-0.276138	-0.235331
0.1442	0.055424	-0.265937	-0.214927
0.1444	-0.000686	-0.260836	-0.245533
0.1446	-0.118009	-0.271037	-0.291441
0.1448	-0.138412	-0.281239	-0.276138
0.145	-0.225129	-0.301643	-0.296542
0.1452	-0.220028	-0.311845	-0.322047
0.1454	-0.291441	-0.322047	-0.322047
0.1456	-0.28634	-0.357754	-0.33735
0.1458	-0.332249	-0.362855	-0.347552
0.146	-0.33735	-0.367956	-0.362855
0.1462	-0.347552	-0.38836	-0.362855
0.1464	-0.33735	-0.413864	-0.393461
0.1466	-0.362855	-0.439369	-0.429167
0.1468	-0.332249	-0.449571	-0.424066
0.147	-0.378158	-0.480177	-0.454672
0.1472	-0.398562	-0.49548	-0.449571
0.1474	-0.408763	-0.500581	-0.464874
0.1476	-0.38836	-0.505682	-0.500581
0.1478	-0.362855	-0.541388	-0.505682
0.148	-0.342451	-0.55159	-0.500581
0.1482	-0.383259	-0.556691	-0.531187
0.1484	-0.408763	-0.612802	-0.587297
0.1486	-0.408763	-0.643408	-0.648509
0.1488	-0.439369	-0.643408	-0.582196
0.149	-0.469975	-0.674013	-0.648509
0.1492	-0.469975	-0.643408	-0.592398
0.1494	-0.49548	-0.648509	-0.658711
0.1496	-0.520985	-0.607701	-0.6026
0.1498	-0.546489	-0.577095	-0.556691
0.15	-0.515884	-0.500581	-0.485278
0.1502	-0.541388	-0.424066	-0.408763
0.1504	-0.582196	-0.357754	-0.347552
0.1506	-0.633206	-0.28634	-0.255735
0.1508	-0.587297	-0.23023	-0.235331
0.151	-0.628105	-0.17922	-0.133311
0.1512	-0.65361	-0.128211	-0.077201
0.1514	-0.663812	-0.107807	-0.010888
0.1516	-0.689316	-0.02109	0.024818
0.1518	-0.714821	0.024818	0.08603
0.152	-0.806638	0.040121	0.106434
0.1522	-0.806638	0.091131	0.147241
0.1524	-0.852547	0.126838	0.172746
0.1526	-0.806638	0.152342	0.203352
0.1528	-0.842345	0.167645	0.24416
0.153	-0.842345	0.152342	0.228857
0.1532	-0.847446	0.182948	0.223756
0.1534	-0.796437	0.198251	0.24416
0.1536	-0.719922	0.188049	0.254362
0.1538	-0.679114	0.19315	0.269664
0.154	-0.6026	0.198251	0.254362
0.1542	-0.561792	0.208453	0.259463
0.1544	-0.505682	0.213554	0.264564
0.1546	-0.459773	0.223756	0.279866
0.1548	-0.393461	0.233958	0.295169
0.155	-0.367956	0.249261	0.310472
0.1552	-0.327148	0.264564	0.315573
0.1554	-0.240432	0.269664	0.315573
0.1556	-0.209826	0.284967	0.335977
0.1558	-0.174119	0.30027	0.356381
0.156	-0.163917	0.325775	0.376785
0.1562	-0.102706	0.335977	0.392088
0.1564	-0.138412	0.366583	0.417592
0.1566	-0.118009	0.381886	0.432895
0.1568	-0.112908	0.402289	0.4584
0.157	-0.0721	0.402289	0.468602
0.1572	-0.0721	0.40739	0.478804
0.1574	-0.082302	0.437996	0.494107
0.1576	-0.097605	0.448198	0.504309
0.1578	-0.0721	0.463501	0.529814
0.158	-0.066999	0.468602	0.534914
0.1582	-0.046595	0.494107	0.534914
0.1584	-0.031292	0.504309	0.540015
0.1586	-0.026191	0.504309	0.540015
0.1588	-0.010888	0.499208	0.560419
0.159	-0.010888	0.499208	0.560419
0.1592	-0.005787	0.504309	0.560419
0.1594	0.009515	0.50941	0.545116
0.1596	0.029919	0.499208	0.540015
0.1598	0.075828	0.468602	0.514511
0.16	0.08603	0.402289	0.437996
0.1602	0.126838	0.341078	0.371684
0.1604	0.111535	0.284967	0.30027
0.1606	0.131939	0.223756	0.254362
0.1608	0.152342	0.152342	0.188049
0.161	0.167645	0.065626	0.111535
0.1612	0.188049	-0.031292	0.014616
0.1614	0.188049	-0.02109	-0.041494
0.1616	0.228857	-0.102706	-0.066999
0.1618	0.239059	-0.138412	-0.097605
0.162	0.259463	-0.158816	-0.118009
0.1622	0.259463	-0.184321	-0.169018
0.1624	0.284967	-0.204725	-0.174119
0.1626	0.295169	-0.225129	-0.214927
0.1628	0.310472	-0.240432	-0.23023
0.163	0.315573	-0.240432	-0.204725
0.1632	0.315573	-0.240432	-0.23023
0.1634	0.274765	-0.260836	-0.225129
0.1636	0.213554	-0.240432	-0.240432
0.1638	0.152342	-0.23023	-0.23023
0.164	0.08603	-0.255735	-0.235331
0.1642	0.045222	-0.265937	-0.23023
0.1644	-0.015989	-0.245533	-0.240432
0.1646	-0.153715	-0.281239	-0.255735
0.1648	-0.158816	-0.306744	-0.255735
0.165	-0.194523	-0.296542	-0.276138
0.1652	-0.255735	-0.316946	-0.296542
0.1654	-0.265937	-0.311845	-0.316946
0.1656	-0.28634	-0.352653	-0.33735
0.1658	-0.301643	-0.362855	-0.332249
0.166	-0.342451	-0.362855	-0.362855
0.1662	-0.367956	-0.393461	-0.357754
0.1664	-0.362855	-0.403662	-0.38836
0.1666	-0.342451	-0.429167	-0.434268
0.1668	-0.362855	-0.449571	-0.429167
0.167	-0.342451	-0.475076	-0.475076
0.1672	-0.393461	-0.500581	-0.449571
0.1674	-0.362855	-0.510783	-0.485278
0.1676	-0.373057	-0.505682	-0.480177
0.1678	-0.378158	-0.526086	-0.500581
0.168	-0.398562	-0.546489	-0.510783
0.1682	-0.408763	-0.541388	-0.531187
0.1684	-0.454672	-0.6026	-0.571994
0.1686	-0.469975	-0.65361	-0.658711
0.1688	-0.464874	-0.612802	-0.582196
0.169	-0.536287	-0.658711	-0.663812
0.1692	-0.536287	-0.643408	-0.623004
0.1694	-0.566893	-0.643408	-0.623004
0.1696	-0.556691	-0.628105	-0.6026
0.1698	-0.566893	-0.592398	-0.526086
0.17	-0.587297	-0.520985	-0.480177
0.1702	-0.597499	-0.424066	-0.398562
0.1704	-0.643408	-0.383259	-0.357754
0.1706	-0.674013	-0.316946	-0.271037
0.1708	-0.70972	-0.271037	-0.225129
0.171	-0.694417	-0.184321	-0.153715
0.1712	-0.719922	-0.148614	-0.077201
0.1714	-0.735225	-0.118009	-0.051696
0.1716	-0.755629	-0.061898	0.029919
0.1718	-0.770932	0.004414	0.060525
0.172	-0.883153	0.024818	0.106434
0.1722	-0.872951	0.091131	0.137039
0.1724	-0.86785	0.121737	0.182948
0.1726	-0.832143	0.14214	0.203352
0.1728	-0.878052	0.152342	0.233958
0.173	-0.827042	0.162544	0.233958
0.1732	-0.862749	0.167645	0.218655
0.1734	-0.791336	0.177847	0.233958
0.1736	-0.714821	0.19315	0.228857
0.1738	-0.628105	0.208453	0.269664
0.174	-0.561792	0.19315	0.254362
0.1742	-0.546489	0.203352	0.264564
0.1744	-0.454672	0.218655	0.254362
0.1746	-0.383259	0.223756	0.264564
0.1748	-0.342451	0.233958	0.30027
0.175	-0.311845	0.254362	0.310472
0.1752	-0.23023	0.264564	0.305371
0.1754	-0.194523	0.279866	0.320674
0.1756	-0.194523	0.295169	0.335977
0.1758	-0.133311	0.315573	0.356381
0.176	-0.097605	0.330876	0.376785
0.1762	-0.0721	0.341078	0.392088
0.1764	-0.0721	0.371684	0.417592
0.1766	-0.153715	0.386987	0.443097
0.1768	-0.112908	0.402289	0.4584
0.177	-0.092504	0.417592	0.478804
0.1772	-0.097605	0.422693	0.478804
0.1774	-0.092504	0.448198	0.504309
0.1776	-0.077201	0.4584	0.50941
0.1778	-0.066999	0.468602	0.534914
0.178	-0.056797	0.478804	0.534914
0.1782	-0.041494	0.499208	0.534914
0.1784	-0.015989	0.514511	0.545116
0.1786	-0.000686	0.514511	0.555318
0.1788	0.009515	0.50941	0.560419
0.179	0.014616	0.50941	0.550217
0.1792	0.050323	0.50941	0.555318
0.1794	0.050323	0.514511	0.545116
0.1796	0.080929	0.499208	0.545116
0.1798	0.111535	0.4584	0.524713
0.18	0.131939	0.392088	0.448198
0.1802	0.167645	0.335977	0.371684
0.1804	0.198251	0.284967	0.310472
0.1806	0.218655	0.213554	0.249261
0.1808	0.249261	0.147241	0.19315
0.181	0.24416	0.014616	0.116636
0.1812	0.274765	-0.031292	0.014616
0.1814	0.295169	-0.056797	-0.026191
0.1816	0.335977	-0.082302	-0.0721
0.1818	0.356381	-0.158816	-0.092504
0.182	0.335977	-0.169018	-0.128211
0.1822	0.35128	-0.184321	-0.174119
0.1824	0.335977	-0.220028	-0.204725
0.1826	0.346179	-0.220028	-0.204725
0.1828	0.366583	-0.214927	-0.220028
0.183	0.381886	-0.250634	-0.23023
0.1832	0.335977	-0.245533	-0.245533
0.1834	0.295169	-0.225129	-0.245533
0.1836	0.239059	-0.276138	-0.240432
0.1838	0.198251	-0.255735	-0.23023
0.184	0.162544	-0.250634	-0.225129
0.1842	0.08603	-0.260836	-0.23023
0.1844	0.014616	-0.265937	-0.255735
0.1846	-0.092504	-0.276138	-0.255735
0.1848	-0.153715	-0.327148	-0.276138
0.185	-0.174119	-0.322047	-0.271037
0.1852	-0.23023	-0.33735	-0.322047
0.1854	-0.225129	-0.332249	-0.301643
0.1856	-0.271037	-0.347552	-0.332249
0.1858	-0.271037	-0.362855	-0.347552
0.186	-0.311845	-0.38836	-0.373057
0.1862	-0.306744	-0.403662	-0.398562
0.1864	-0.352653	-0.424066	-0.403662
0.1866	-0.332249	-0.454672	-0.429167
0.1868	-0.347552	-0.454672	-0.413864
0.187	-0.367956	-0.500581	-0.44447
0.1872	-0.352653	-0.490379	-0.469975
0.1874	-0.38836	-0.515884	-0.485278
0.1876	-0.408763	-0.546489	-0.515884
0.1878	-0.383259	-0.561792	-0.490379
0.188	-0.418965	-0.566893	-0.515884
0.1882	-0.413864	-0.561792	-0.536287
0.1884	-0.454672	-0.612802	-0.566893
0.1886	-0.408763	-0.684215	-0.689316
0.1888	-0.464874	-0.643408	-0.612802
0.189	-0.485278	-0.704619	-0.617903
0.1892	-0.500581	-0.617903	-0.623004
0.1894	-0.500581	-0.633206	-0.612802
0.1896	-0.505682	-0.658711	-0.633206
0.1898	-0.531187	-0.566893	-0.505682
0.19	-0.546489	-0.531187	-0.505682
0.1902	-0.546489	-0.418965	-0.398562
0.1904	-0.582196	-0.357754	-0.357754
0.1906	-0.556691	-0.28634	-0.276138
0.1908	-0.592398	-0.240432	-0.220028
0.191	-0.582196	-0.174119	-0.158816
0.1912	-0.597499	-0.112908	-0.092504
0.1914	-0.617903	-0.066999	-0.066999
0.1916	-0.623004	-0.031292	0.029919
0.1918	-0.623004	0.03502	0.08603
0.192	-0.76073	0.070727	0.111535
0.1922	-0.684215	0.101333	0.131939
0.1924	-0.730124	0.131939	0.182948
0.1926	-0.730124	0.157443	0.198251
0.1928	-0.745427	0.147241	0.228857
0.193	-0.694417	0.167645	0.223756
0.1932	-0.663812	0.167645	0.223756
0.1934	-0.663812	0.218655	0.24416
0.1936	-0.566893	0.213554	0.254362
0.1938	-0.520985	0.203352	0.249261
0.194	-0.424066	0.203352	0.259463
0.1942	-0.403662	0.213554	0.269664
0.1944	-0.33735	0.218655	0.274765
0.1946	-0.281239	0.233958	0.290068
0.1948	-0.225129	0.239059	0.295169
0.195	-0.158816	0.249261	0.310472
0.1952	-0.169018	0.269664	0.320674
0.1954	-0.112908	0.290068	0.325775
0.1956	-0.066999	0.290068	0.335977
0.1958	-0.041494	0.310472	0.366583
0.196	-0.026191	0.330876	0.371684
0.1962	-0.010888	0.341078	0.397189
0.1964	0.019717	0.366583	0.40739
0.1966	-0.000686	0.381886	0.437996
0.1968	0.024818	0.402289	0.4584
0.197	0.009515	0.417592	0.473703
0.1972	0.040121	0.427794	0.483905
0.1974	0.029919	0.443097	0.499208
0.1976	0.024818	0.4584	0.50941
0.1978	0.040121	0.4584	0.524713
0.198	0.040121	0.463501	0.529814
0.1982	0.060525	0.478804	0.534914
0.1984	0.055424	0.494107	0.555318
0.1986	0.070727	0.499208	0.550217
0.1988	0.08603	0.494107	0.560419
0.199	0.08603	0.489006	0.555318
0.1992	0.106434	0.499208	0.550217
0.1994	0.121737	0.499208	0.550217
0.1996	0.14214	0.478804	0.540015
0.1998	0.152342	0.432895	0.524713
0.2	0.172746	0.366583	0.453299
0.2002	0.208453	0.315573	0.366583
0.2004	0.218655	0.249261	0.315573
0.2006	0.233958	0.19315	0.249261
0.2008	0.259463	0.126838	0.188049
0.201	0.269664	0.029919	0.091131
0.2012	0.290068	-0.031292	0.024818
0.2014	0.30027	-0.051696	-0.031292
0.2016	0.310472	-0.107807	-0.056797
0.2018	0.335977	-0.12311	-0.077201
0.202	0.341078	-0.163917	-0.138412
0.2022	0.35128	-0.214927	-0.158816
0.2024	0.35128	-0.194523	-0.184321
0.2026	0.35128	-0.214927	-0.199624
0.2028	0.346179	-0.220028	-0.220028
0.203	0.346179	-0.235331	-0.240432
0.2032	0.330876	-0.245533	-0.23023
0.2034	0.274765	-0.220028	-0.250634
0.2036	0.213554	-0.260836	-0.260836
0.2038	0.152342	-0.245533	-0.250634
0.204	0.080929	-0.260836	-0.240432
0.2042	0.014616	-0.250634	-0.265937
0.2044	-0.051696	-0.276138	-0.255735
0.2046	-0.174119	-0.28634	-0.245533
0.2048	-0.235331	-0.28634	-0.255735
0.205	-0.260836	-0.28634	-0.281239
0.2052	-0.316946	-0.316946	-0.322047
0.2054	-0.342451	-0.352653	-0.33735
0.2056	-0.367956	-0.33735	-0.347552
0.2058	-0.383259	-0.362855	-0.33735
0.206	-0.393461	-0.383259	-0.362855
0.2062	-0.398562	-0.403662	-0.38836
0.2064	-0.403662	-0.408763	-0.408763
0.2066	-0.418965	-0.434268	-0.434268
0.2068	-0.424066	-0.44447	-0.424066
0.207	-0.424066	-0.485278	-0.439369
0.2072	-0.413864	-0.500581	-0.459773
0.2074	-0.418965	-0.526086	-0.480177
0.2076	-0.408763	-0.520985	-0.500581
0.2078	-0.408763	-0.531187	-0.500581
0.208	-0.413864	-0.55159	-0.520985
0.2082	-0.418965	-0.55159	-0.531187
0.2084	-0.424066	-0.617903	-0.582196
0.2086	-0.449571	-0.668912	-0.648509
0.2088	-0.449571	-0.623004	-0.643408
0.209	-0.464874	-0.628105	-0.628105
0.2092	-0.44447	-0.648509	-0.643408
0.2094	-0.480177	-0.648509	-0.582196
0.2096	-0.49548	-0.643408	-0.643408
0.2098	-0.505682	-0.526086	-0.515884
0.21	-0.531187	-0.526086	-0.49548
0.2102	-0.536287	-0.408763	-0.418965
0.2104	-0.561792	-0.362855	-0.342451
0.2106	-0.582196	-0.296542	-0.260836
0.2108	-0.623004	-0.245533	-0.209826
0.211	-0.633206	-0.169018	-0.163917
0.2112	-0.65361	-0.12311	-0.087403
0.2114	-0.674013	-0.128211	-0.051696
0.2116	-0.689316	-0.056797	0.045222
0.2118	-0.689316	0.014616	0.065626
0.212	-0.811739	0.050323	0.131939
0.2122	-0.755629	0.080929	0.147241
0.2124	-0.806638	0.106434	0.188049
0.2126	-0.781134	0.137039	0.198251
0.2128	-0.791336	0.147241	0.249261
0.213	-0.786235	0.152342	0.223756
0.2132	-0.735225	0.182948	0.213554
0.2134	-0.745427	0.182948	0.254362
0.2136	-0.623004	0.172746	0.233958
0.2138	-0.587297	0.182948	0.254362
0.214	-0.531187	0.167645	0.254362
0.2142	-0.475076	0.177847	0.249261
0.2144	-0.403662	0.198251	0.259463
0.2146	-0.352653	0.213554	0.274765
0.2148	-0.316946	0.213554	0.295169
0.215	-0.199624	0.228857	0.310472
0.2152	-0.194523	0.24416	0.310472
0.2154	-0.153715	0.259463	0.320674
0.2156	-0.12311	0.264564	0.330876
0.2158	-0.077201	0.274765	0.35128
0.216	-0.0721	0.30027	0.361482
0.2162	-0.056797	0.315573	0.397189
0.2164	-0.026191	0.335977	0.417592
0.2166	-0.026191	0.356381	0.432895
0.2168	-0.015989	0.366583	0.453299
0.217	-0.026191	0.386987	0.473703
0.2172	-0.005787	0.386987	0.489006
0.2174	-0.010888	0.412491	0.499208
0.2176	-0.010888	0.417592	0.50941
0.2178	-0.000686	0.432895	0.519612
0.218	0.009515	0.432895	0.534914
0.2182	0.024818	0.443097	0.529814
0.2184	0.050323	0.4584	0.545116
0.2186	0.065626	0.463501	0.545116
0.2188	0.096232	0.453299	0.555318
0.219	0.106434	0.453299	0.550217
0.2192	0.106434	0.453299	0.545116
0.2194	0.126838	0.4584	0.545116
0.2196	0.137039	0.443097	0.534914
0.2198	0.167645	0.402289	0.504309
0.22	0.198251	0.335977	0.437996
0.2202	0.228857	0.269664	0.361482
0.2204	0.249261	0.218655	0.305371
0.2206	0.264564	0.152342	0.239059
0.2208	0.284967	0.096232	0.182948
0.221	0.295169	-0.036393	0.070727
0.2212	0.315573	-0.066999	0.024818
0.2214	0.325775	-0.12311	-0.000686
0.2216	0.335977	-0.153715	-0.082302
0.2218	0.356381	-0.199624	-0.0721
0.222	0.35128	-0.214927	-0.153715
0.2222	0.361482	-0.245533	-0.17922
0.2224	0.361482	-0.250634	-0.204725
0.2226	0.371684	-0.281239	-0.184321
0.2228	0.371684	-0.296542	-0.23023
0.223	0.376785	-0.296542	-0.245533
0.2232	0.35128	-0.296542	-0.240432
0.2234	0.310472	-0.311845	-0.245533
0.2236	0.254362	-0.301643	-0.235331
0.2238	0.188049	-0.311845	-0.255735
0.224	0.126838	-0.316946	-0.240432
0.2242	0.065626	-0.332249	-0.255735
0.2244	0.014616	-0.33735	-0.28634
0.2246	-0.118009	-0.352653	-0.260836
0.2248	-0.148614	-0.373057	-0.271037
0.225	-0.153715	-0.352653	-0.296542
0.2252	-0.225129	-0.378158	-0.311845
0.2254	-0.235331	-0.38836	-0.322047
0.2256	-0.276138	-0.393461	-0.357754
0.2258	-0.296542	-0.459773	-0.352653
0.226	-0.291441	-0.439369	-0.383259
0.2262	-0.316946	-0.490379	-0.398562
0.2264	-0.322047	-0.490379	-0.378158
0.2266	-0.332249	-0.536287	-0.418965
0.2268	-0.327148	-0.55159	-0.424066
0.227	-0.327148	-0.561792	-0.44447
0.2272	-0.327148	-0.587297	-0.485278
0.2274	-0.322047	-0.6026	-0.475076
0.2276	-0.316946	-0.628105	-0.505682
0.2278	-0.33735	-0.628105	-0.485278
0.228	-0.342451	-0.648509	-0.520985
0.2282	-0.357754	-0.643408	-0.526086
0.2284	-0.383259	-0.704619	-0.6026
0.2286	-0.38836	-0.765831	-0.617903
0.2288	-0.373057	-0.735225	-0.643408
0.229	-0.408763	-0.704619	-0.6026
0.2292	-0.480177	-0.750528	-0.648509
0.2294	-0.469975	-0.699518	-0.607701
0.2296	-0.520985	-0.704619	-0.643408
0.2298	-0.520985	-0.612802	-0.520985
0.23	-0.541388	-0.587297	-0.480177
0.2302	-0.561792	-0.480177	-0.408763
0.2304	-0.597499	-0.393461	-0.347552
0.2306	-0.628105	-0.383259	-0.276138
0.2308	-0.607701	-0.311845	-0.194523
0.231	-0.643408	-0.235331	-0.174119
0.2312	-0.638307	-0.17922	-0.082302
0.2314	-0.648509	-0.189422	-0.046595
0.2316	-0.674013	-0.118009	0.009515
0.2318	-0.668912	-0.031292	0.080929
0.232	-0.806638	-0.036393	0.111535
0.2322	-0.730124	0.029919	0.126838
0.2324	-0.786235	0.03502	0.177847
0.2326	-0.765831	0.050323	0.203352
0.2328	-0.76073	0.060525	0.223756
0.233	-0.776033	0.070727	0.223756
0.2332	-0.730124	0.091131	0.218655
0.2334	-0.704619	0.096232	0.228857
0.2336	-0.607701	0.096232	0.249261
0.2338	-0.561792	0.096232	0.249261
0.234	-0.475076	0.091131	0.249261
0.2342	-0.459773	0.096232	0.254362
0.2344	-0.413864	0.121737	0.254362
0.2346	-0.352653	0.126838	0.259463
0.2348	-0.281239	0.126838	0.290068
0.235	-0.204725	0.147241	0.295169
0.2352	-0.214927	0.147241	0.305371
0.2354	-0.148614	0.167645	0.315573
0.2356	-0.133311	0.182948	0.330876
0.2358	-0.082302	0.198251	0.35128
0.236	-0.061898	0.223756	0.361482
0.2362	-0.051696	0.233958	0.376785
0.2364	-0.031292	0.279866	0.40739
0.2366	-0.046595	0.295169	0.422693
0.2368	-0.046595	0.315573	0.4584
0.237	-0.036393	0.335977	0.468602
0.2372	-0.041494	0.330876	0.473703
0.2374	-0.015989	0.356381	0.489006
0.2376	-0.005787	0.371684	0.504309
0.2378	0.009515	0.381886	0.524713
0.238	0.019717	0.392088	0.529814
0.2382	0.045222	0.402289	0.534914
0.2384	0.075828	0.422693	0.555318
0.2386	0.106434	0.427794	0.540015
0.2388	0.111535	0.417592	0.555318
0.239	0.126838	0.417592	0.550217
0.2392	0.137039	0.422693	0.555318
0.2394	0.152342	0.432895	0.555318
0.2396	0.177847	0.412491	0.540015
0.2398	0.203352	0.371684	0.50941
0.24	0.213554	0.305371	0.437996
0.2402	0.24416	0.24416	0.371684
0.2404	0.269664	0.182948	0.30027
0.2406	0.274765	0.116636	0.239059
0.2408	0.290068	0.055424	0.182948
0.241	0.30027	-0.077201	0.065626
0.2412	0.310472	-0.118009	0.004414
0.2414	0.315573	-0.153715	-0.026191
0.2416	0.320674	-0.184321	-0.0721
0.2418	0.330876	-0.235331	-0.082302
0.242	0.325775	-0.240432	-0.133311
0.2422	0.315573	-0.291441	-0.174119
0.2424	0.315573	-0.301643	-0.204725
0.2426	0.315573	-0.301643	-0.209826
0.2428	0.315573	-0.311845	-0.214927
0.243	0.305371	-0.316946	-0.220028
0.2432	0.279866	-0.322047	-0.240432
0.2434	0.233958	-0.316946	-0.245533
0.2436	0.157443	-0.311845	-0.260836
0.2438	0.106434	-0.327148	-0.240432
0.244	0.024818	-0.316946	-0.235331
0.2442	-0.046595	-0.327148	-0.245533
0.2444	-0.082302	-0.33735	-0.250634
0.2446	-0.214927	-0.342451	-0.255735
0.2448	-0.23023	-0.352653	-0.265937
0.245	-0.276138	-0.352653	-0.311845
0.2452	-0.33735	-0.383259	-0.322047
0.2454	-0.347552	-0.403662	-0.316946
0.2456	-0.393461	-0.403662	-0.33735
0.2458	-0.383259	-0.418965	-0.357754
0.246	-0.418965	-0.429167	-0.373057
0.2462	-0.424066	-0.44447	-0.408763
0.2464	-0.424066	-0.44447	-0.383259
0.2466	-0.429167	-0.49548	-0.424066
0.2468	-0.378158	-0.505682	-0.434268
0.247	-0.413864	-0.55159	-0.439369
0.2472	-0.398562	-0.566893	-0.480177
0.2474	-0.393461	-0.55159	-0.485278
0.2476	-0.383259	-0.587297	-0.49548
0.2478	-0.398562	-0.587297	-0.485278
0.248	-0.403662	-0.607701	-0.520985
0.2482	-0.418965	-0.617903	-0.520985
0.2484	-0.429167	-0.704619	-0.638307
0.2486	-0.434268	-0.699518	-0.628105
0.2488	-0.459773	-0.745427	-0.65361
0.249	-0.464874	-0.684215	-0.582196
0.2492	-0.464874	-0.765831	-0.643408
0.2494	-0.490379	-0.694417	-0.577095
0.2496	-0.526086	-0.755629	-0.623004
0.2498	-0.526086	-0.607701	-0.55159
0.25	-0.541388	-0.582196	-0.480177
0.2502	-0.571994	-0.515884	-0.424066
0.2504	-0.582196	-0.434268	-0.316946
0.2506	-0.577095	-0.38836	-0.276138
0.2508	-0.592398	-0.316946	-0.199624
0.251	-0.6026	-0.281239	-0.148614
0.2512	-0.612802	-0.189422	-0.066999
0.2514	-0.628105	-0.189422	-0.051696
0.2516	-0.628105	-0.148614	0.040121
0.2518	-0.638307	-0.056797	0.08603
0.252	-0.750528	-0.056797	0.126838
0.2522	-0.745427	-0.010888	0.152342
0.2524	-0.714821	0.019717	0.167645
0.2526	-0.755629	0.029919	0.203352
0.2528	-0.70972	0.045222	0.223756
0.253	-0.735225	0.045222	0.239059
0.2532	-0.684215	0.040121	0.24416
0.2534	-0.65361	0.060525	0.24416
0.2536	-0.556691	0.065626	0.269664
0.2538	-0.490379	0.045222	0.264564
0.254	-0.439369	0.050323	0.249261
0.2542	-0.367956	0.040121	0.254362
0.2544	-0.296542	0.045222	0.264564
0.2546	-0.255735	0.050323	0.279866
0.2548	-0.23023	0.055424	0.310472
0.255	-0.128211	0.065626	0.30027
0.2552	-0.12311	0.070727	0.305371
0.2554	-0.056797	0.08603	0.325775
0.2556	-0.041494	0.08603	0.335977
0.2558	0.009515	0.106434	0.371684
0.256	0.040121	0.121737	0.381886
0.2562	0.060525	0.14214	0.397189
0.2564	0.065626	0.167645	0.422693
0.2566	0.055424	0.19315	0.437996
0.2568	0.065626	0.223756	0.4584
0.257	0.101333	0.233958	0.463501
0.2572	0.08603	0.239059	0.489006
0.2574	0.096232	0.269664	0.499208
0.2576	0.08603	0.290068	0.514511
0.2578	0.08603	0.305371	0.524713
0.258	0.101333	0.330876	0.519612
0.2582	0.121737	0.341078	0.540015
0.2584	0.137039	0.376785	0.550217
0.2586	0.152342	0.376785	0.550217
0.2588	0.167645	0.381886	0.560419
0.259	0.172746	0.381886	0.550217
0.2592	0.188049	0.392088	0.555318
0.2594	0.208453	0.397189	0.560419
0.2596	0.223756	0.386987	0.540015
0.2598	0.24416	0.335977	0.50941
0.26	0.269664	0.274765	0.443097
0.2602	0.279866	0.208453	0.356381
0.2604	0.315573	0.152342	0.30027
0.2606	0.325775	0.080929	0.24416
0.2608	0.335977	0.019717	0.188049
0.261	0.35128	-0.112908	0.065626
0.2612	0.366583	-0.143513	0.009515
0.2614	0.376785	-0.214927	-0.010888
0.2616	0.376785	-0.250634	-0.0721
0.2618	0.397189	-0.291441	-0.087403
0.262	0.397189	-0.327148	-0.143513
0.2622	0.402289	-0.352653	-0.148614
0.2624	0.397189	-0.373057	-0.17922
0.2626	0.392088	-0.342451	-0.23023
0.2628	0.40739	-0.393461	-0.214927
0.263	0.392088	-0.367956	-0.220028
0.2632	0.376785	-0.378158	-0.235331
0.2634	0.330876	-0.378158	-0.220028
0.2636	0.269664	-0.38836	-0.240432
0.2638	0.203352	-0.393461	-0.235331
0.264	0.147241	-0.357754	-0.250634
0.2642	0.08603	-0.367956	-0.271037
0.2644	0.019717	-0.383259	-0.255735
0.2646	-0.097605	-0.38836	-0.271037
0.2648	-0.128211	-0.408763	-0.265937
0.265	-0.169018	-0.429167	-0.301643
0.2652	-0.220028	-0.424066	-0.306744
0.2654	-0.225129	-0.418965	-0.332249
0.2656	-0.276138	-0.439369	-0.342451
0.2658	-0.301643	-0.480177	-0.378158
0.266	-0.332249	-0.485278	-0.357754
0.2662	-0.352653	-0.546489	-0.378158
0.2664	-0.352653	-0.561792	-0.383259
0.2666	-0.362855	-0.582196	-0.408763
0.2668	-0.362855	-0.617903	-0.424066
0.267	-0.373057	-0.6026	-0.454672
0.2672	-0.357754	-0.648509	-0.485278
0.2674	-0.347552	-0.663812	-0.469975
0.2676	-0.357754	-0.699518	-0.505682
0.2678	-0.357754	-0.694417	-0.490379
0.268	-0.393461	-0.704619	-0.520985
0.2682	-0.393461	-0.725023	-0.541388
0.2684	-0.398562	-0.811739	-0.658711
0.2686	-0.398562	-0.791336	-0.6026
0.2688	-0.418965	-0.852547	-0.643408
0.269	-0.424066	-0.796437	-0.597499
0.2692	-0.469975	-0.852547	-0.65361
0.2694	-0.485278	-0.745427	-0.617903
0.2696	-0.490379	-0.765831	-0.607701
0.2698	-0.520985	-0.704619	-0.526086
0.27	-0.531187	-0.633206	-0.469975
0.2702	-0.536287	-0.592398	-0.434268
0.2704	-0.55159	-0.449571	-0.316946
0.2706	-0.6026	-0.413864	-0.296542
0.2708	-0.607701	-0.352653	-0.17922
0.271	-0.648509	-0.291441	-0.174119
0.2712	-0.643408	-0.235331	-0.082302
0.2714	-0.689316	-0.189422	-0.041494
0.2716	-0.689316	-0.17922	0.03502
0.2718	-0.704619	-0.0721	0.080929
0.272	-0.81684	-0.056797	0.126838
0.2722	-0.806638	-0.010888	0.147241
0.2724	-0.745427	-0.000686	0.182948
0.2726	-0.827042	0.040121	0.208453
0.2728	-0.770932	0.050323	0.239059
0.273	-0.796437	0.045222	0.259463
0.2732	-0.735225	0.050323	0.24416
0.2734	-0.674013	0.070727	0.254362
0.2736	-0.597499	0.070727	0.264564
0.2738	-0.515884	0.08603	0.254362
0.274	-0.469975	0.070727	0.254362
0.2742	-0.439369	0.075828	0.254362
0.2744	-0.367956	0.091131	0.269664
0.2746	-0.291441	0.096232	0.274765
0.2748	-0.265937	0.106434	0.295169
0.275	-0.163917	0.111535	0.310472
0.2752	-0.148614	0.111535	0.315573
0.2754	-0.097605	0.126838	0.325775
0.2756	-0.0721	0.121737	0.335977
0.2758	-0.051696	0.131939	0.356381
0.276	-0.041494	0.152342	0.371684
0.2762	-0.026191	0.167645	0.392088
0.2764	-0.010888	0.203352	0.417592
0.2766	0.009515	0.208453	0.443097
0.2768	0.004414	0.218655	0.4584
0.277	0.004414	0.254362	0.473703
0.2772	0.009515	0.259463	0.483905
0.2774	-0.015989	0.279866	0.499208
0.2776	-0.010888	0.295169	0.519612
0.2778	0.004414	0.295169	0.519612
0.278	0.014616	0.310472	0.534914
0.2782	0.029919	0.315573	0.540015
0.2784	0.045222	0.346179	0.545116
0.2786	0.060525	0.356381	0.555318
0.2788	0.096232	0.346179	0.560419
0.279	0.137039	0.341078	0.550217
0.2792	0.111535	0.346179	0.550217
0.2794	0.126838	0.356381	0.550217
0.2796	0.137039	0.330876	0.534914
0.2798	0.152342	0.290068	0.50941
0.28	0.172746	0.223756	0.437996
0.2802	0.19315	0.162544	0.356381
0.2804	0.223756	0.116636	0.295169
0.2806	0.233958	0.050323	0.233958
0.2808	0.259463	-0.005787	0.188049
0.281	0.264564	-0.133311	0.070727
0.2812	0.30027	-0.158816	-0.010888
0.2814	0.315573	-0.204725	-0.026191
0.2816	0.325775	-0.250634	-0.056797
0.2818	0.335977	-0.265937	-0.061898
0.282	0.346179	-0.291441	-0.153715
0.2822	0.346179	-0.33735	-0.163917
0.2824	0.356381	-0.367956	-0.184321
0.2826	0.361482	-0.352653	-0.214927
0.2828	0.371684	-0.383259	-0.204725
0.283	0.366583	-0.378158	-0.225129
0.2832	0.35128	-0.352653	-0.23023
0.2834	0.295169	-0.33735	-0.240432
0.2836	0.223756	-0.357754	-0.235331
0.2838	0.162544	-0.378158	-0.225129
0.284	0.091131	-0.357754	-0.240432
0.2842	0.014616	-0.383259	-0.245533
0.2844	-0.041494	-0.383259	-0.265937
0.2846	-0.158816	-0.398562	-0.260836
0.2848	-0.250634	-0.403662	-0.265937
0.285	-0.260836	-0.418965	-0.296542
0.2852	-0.296542	-0.429167	-0.327148
0.2854	-0.327148	-0.44447	-0.332249
0.2856	-0.311845	-0.459773	-0.322047
0.2858	-0.362855	-0.510783	-0.357754
0.286	-0.357754	-0.515884	-0.378158
0.2862	-0.38836	-0.531187	-0.393461
0.2864	-0.408763	-0.546489	-0.398562
0.2866	-0.383259	-0.55159	-0.424066
0.2868	-0.418965	-0.597499	-0.44447
0.287	-0.383259	-0.617903	-0.434268
0.2872	-0.398562	-0.65361	-0.459773
0.2874	-0.429167	-0.648509	-0.480177
0.2876	-0.413864	-0.658711	-0.500581
0.2878	-0.38836	-0.658711	-0.520985
0.288	-0.418965	-0.668912	-0.515884
0.2882	-0.418965	-0.694417	-0.526086
0.2884	-0.398562	-0.821941	-0.663812
0.2886	-0.44447	-0.714821	-0.607701
0.2888	-0.485278	-0.806638	-0.668912
0.289	-0.449571	-0.719922	-0.597499
0.2892	-0.49548	-0.786235	-0.643408
0.2894	-0.566893	-0.725023	-0.592398
0.2896	-0.55159	-0.725023	-0.587297
0.2898	-0.571994	-0.663812	-0.577095
0.29	-0.566893	-0.561792	-0.459773
0.2902	-0.612802	-0.541388	-0.424066
0.2904	-0.607701	-0.424066	-0.296542
0.2906	-0.623004	-0.378158	-0.281239
0.2908	-0.643408	-0.327148	-0.204725
0.291	-0.663812	-0.250634	-0.148614
0.2912	-0.658711	-0.189422	-0.082302
0.2914	-0.719922	-0.184321	-0.056797
0.2916	-0.714821	-0.133311	0.03502
0.2918	-0.745427	-0.026191	0.096232
0.292	-0.827042	-0.02109	0.126838
0.2922	-0.888254	0.014616	0.14214
0.2924	-0.847446	0.050323	0.182948
0.2926	-0.862749	0.060525	0.213554
0.2928	-0.821941	0.08603	0.24416
0.293	-0.81684	0.08603	0.223756
0.2932	-0.806638	0.091131	0.239059
0.2934	-0.725023	0.131939	0.233958
0.2936	-0.699518	0.121737	0.269664
0.2938	-0.556691	0.106434	0.279866
0.294	-0.566893	0.106434	0.249261
0.2942	-0.449571	0.111535	0.254362
0.2944	-0.398562	0.131939	0.269664
0.2946	-0.347552	0.137039	0.279866
0.2948	-0.296542	0.147241	0.295169
0.295	-0.220028	0.162544	0.310472
0.2952	-0.23023	0.167645	0.315573
0.2954	-0.143513	0.188049	0.320674
0.2956	-0.107807	0.182948	0.346179
0.2958	-0.051696	0.203352	0.356381
0.296	-0.02109	0.213554	0.371684
0.2962	0.014616	0.228857	0.381886
0.2964	-0.010888	0.269664	0.40739
0.2966	0.004414	0.295169	0.432895
0.2968	-0.000686	0.295169	0.463501
0.297	-0.000686	0.315573	0.468602
0.2972	0.03502	0.320674	0.489006
0.2974	0.029919	0.346179	0.489006
0.2976	0.050323	0.356381	0.504309
0.2978	0.055424	0.366583	0.524713
0.298	0.070727	0.386987	0.529814
0.2982	0.080929	0.392088	0.534914
0.2984	0.091131	0.412491	0.550217
0.2986	0.101333	0.427794	0.545116
0.2988	0.121737	0.422693	0.555318
0.299	0.131939	0.427794	0.555318
0.2992	0.14214	0.427794	0.545116
0.2994	0.157443	0.437996	0.560419
0.2996	0.172746	0.412491	0.550217
0.2998	0.218655	0.371684	0.50941
0.3	0.213554	0.310472	0.437996
0.3002	0.254362	0.233958	0.371684
0.3004	0.264564	0.188049	0.310472
0.3006	0.274765	0.126838	0.24416
0.3008	0.30027	0.065626	0.19315
0.301	0.315573	-0.056797	0.060525
0.3012	0.325775	-0.102706	-0.005787
0.3014	0.335977	-0.112908	-0.02109
0.3016	0.356381	-0.153715	-0.077201
0.3018	0.371684	-0.174119	-0.066999
0.302	0.376785	-0.209826	-0.148614
0.3022	0.392088	-0.245533	-0.158816
0.3024	0.397189	-0.28634	-0.17922
0.3026	0.386987	-0.28634	-0.204725
0.3028	0.402289	-0.296542	-0.194523
0.303	0.397189	-0.301643	-0.220028
0.3032	0.335977	-0.311845	-0.220028
0.3034	0.325775	-0.281239	-0.235331
0.3036	0.264564	-0.316946	-0.235331
0.3038	0.213554	-0.316946	-0.240432
0.304	0.14214	-0.301643	-0.240432
0.3042	0.080929	-0.322047	-0.250634
0.3044	0.019717	-0.322047	-0.271037
0.3046	-0.138412	-0.327148	-0.271037
0.3048	-0.163917	-0.332249	-0.255735
0.305	-0.169018	-0.362855	-0.296542
0.3052	-0.225129	-0.378158	-0.291441
0.3054	-0.245533	-0.393461	-0.327148
0.3056	-0.240432	-0.383259	-0.327148
0.3058	-0.265937	-0.424066	-0.357754
0.306	-0.281239	-0.44447	-0.38836
0.3062	-0.332249	-0.459773	-0.383259
0.3064	-0.347552	-0.485278	-0.408763
0.3066	-0.357754	-0.490379	-0.403662
0.3068	-0.332249	-0.531187	-0.418965
0.307	-0.33735	-0.541388	-0.434268
0.3072	-0.322047	-0.561792	-0.469975
0.3074	-0.342451	-0.582196	-0.490379
0.3076	-0.33735	-0.607701	-0.510783
0.3078	-0.373057	-0.643408	-0.500581
0.308	-0.327148	-0.643408	-0.510783
0.3082	-0.327148	-0.648509	-0.520985
0.3084	-0.347552	-0.770932	-0.663812
0.3086	-0.38836	-0.714821	-0.607701
0.3088	-0.38836	-0.755629	-0.663812
0.309	-0.398562	-0.704619	-0.612802
0.3092	-0.429167	-0.70972	-0.612802
0.3094	-0.449571	-0.689316	-0.643408
0.3096	-0.459773	-0.663812	-0.597499
0.3098	-0.459773	-0.638307	-0.561792
0.31	-0.485278	-0.505682	-0.459773
0.3102	-0.520985	-0.490379	-0.434268
0.3104	-0.55159	-0.352653	-0.316946
0.3106	-0.592398	-0.33735	-0.276138
0.3108	-0.582196	-0.28634	-0.23023
0.311	-0.587297	-0.17922	-0.133311
0.3112	-0.607701	-0.153715	-0.092504
0.3114	-0.612802	-0.153715	-0.036393
0.3116	-0.628105	-0.077201	0.019717
0.3118	-0.638307	0.014616	0.080929
0.312	-0.689316	0.014616	0.111535
0.3122	-0.776033	0.065626	0.14214
0.3124	-0.725023	0.091131	0.188049
0.3126	-0.770932	0.121737	0.203352
0.3128	-0.740326	0.121737	0.239059
0.313	-0.76073	0.126838	0.208453
0.3132	-0.725023	0.131939	0.233958
0.3134	-0.623004	0.152342	0.239059
0.3136	-0.577095	0.177847	0.239059
0.3138	-0.44447	0.167645	0.259463
0.314	-0.439369	0.172746	0.254362
0.3142	-0.378158	0.182948	0.259463
0.3144	-0.327148	0.203352	0.259463
0.3146	-0.255735	0.213554	0.274765
0.3148	-0.189422	0.218655	0.30027
0.315	-0.169018	0.233958	0.305371
0.3152	-0.138412	0.249261	0.305371
0.3154	-0.087403	0.274765	0.315573
0.3156	-0.051696	0.295169	0.330876
0.3158	-0.000686	0.310472	0.366583
0.316	-0.005787	0.330876	0.371684
0.3162	0.070727	0.341078	0.386987
0.3164	0.065626	0.361482	0.417592
0.3166	0.029919	0.376785	0.427794
0.3168	0.050323	0.40739	0.4584
0.317	0.070727	0.40739	0.468602
0.3172	0.050323	0.422693	0.478804
0.3174	0.050323	0.432895	0.499208
0.3176	0.101333	0.448198	0.50941
0.3178	0.065626	0.4584	0.519612
0.318	0.080929	0.468602	0.519612
0.3182	0.096232	0.478804	0.534914
0.3184	0.131939	0.504309	0.534914
0.3186	0.126838	0.504309	0.550217
0.3188	0.167645	0.504309	0.560419
0.319	0.208453	0.50941	0.555318
0.3192	0.182948	0.504309	0.550217
0.3194	0.19315	0.514511	0.550217
0.3196	0.218655	0.494107	0.555318
0.3198	0.254362	0.437996	0.514511
0.32	0.264564	0.376785	0.448198
0.3202	0.295169	0.315573	0.366583
0.3204	0.330876	0.259463	0.305371
0.3206	0.356381	0.203352	0.24416
0.3208	0.366583	0.137039	0.19315
0.321	0.376785	0.009515	0.08603
0.3212	0.376785	-0.051696	-0.000686
0.3214	0.392088	-0.0721	-0.015989
0.3216	0.397189	-0.118009	-0.051696
0.3218	0.397189	-0.148614	-0.061898
0.322	0.397189	-0.184321	-0.143513
0.3222	0.397189	-0.204725	-0.158816
0.3224	0.397189	-0.204725	-0.189422
0.3226	0.386987	-0.260836	-0.189422
0.3228	0.381886	-0.255735	-0.199624
0.323	0.381886	-0.281239	-0.235331
0.3232	0.346179	-0.271037	-0.225129
0.3234	0.269664	-0.265937	-0.245533
0.3236	0.208453	-0.250634	-0.255735
0.3238	0.116636	-0.276138	-0.245533
0.324	0.080929	-0.255735	-0.255735
0.3242	0.009515	-0.296542	-0.260836
0.3244	-0.056797	-0.28634	-0.271037
0.3246	-0.163917	-0.301643	-0.281239
0.3248	-0.220028	-0.316946	-0.260836
0.325	-0.260836	-0.33735	-0.301643
0.3252	-0.306744	-0.33735	-0.311845
0.3254	-0.33735	-0.362855	-0.33735
0.3256	-0.362855	-0.357754	-0.352653
0.3258	-0.403662	-0.393461	-0.352653
0.326	-0.383259	-0.408763	-0.367956
0.3262	-0.383259	-0.424066	-0.383259
0.3264	-0.418965	-0.44447	-0.383259
0.3266	-0.393461	-0.44447	-0.424066
0.3268	-0.398562	-0.480177	-0.434268
0.327	-0.424066	-0.490379	-0.459773
0.3272	-0.383259	-0.490379	-0.454672
0.3274	-0.367956	-0.546489	-0.485278
0.3276	-0.347552	-0.541388	-0.500581
0.3278	-0.367956	-0.541388	-0.490379
0.328	-0.367956	-0.561792	-0.515884
0.3282	-0.362855	-0.587297	-0.531187
0.3284	-0.439369	-0.689316	-0.65361
0.3286	-0.424066	-0.643408	-0.623004
0.3288	-0.454672	-0.663812	-0.607701
0.329	-0.424066	-0.643408	-0.612802
0.3292	-0.434268	-0.663812	-0.612802
0.3294	-0.454672	-0.663812	-0.643408
0.3296	-0.49548	-0.6026	-0.6026
0.3298	-0.541388	-0.597499	-0.561792
0.33	-0.505682	-0.475076	-0.44447
0.3302	-0.546489	-0.454672	-0.418965
0.3304	-0.55159	-0.342451	-0.342451
0.3306	-0.566893	-0.291441	-0.265937
0.3308	-0.561792	-0.255735	-0.235331
0.331	-0.607701	-0.153715	-0.138412
0.3312	-0.617903	-0.12311	-0.092504
0.3314	-0.643408	-0.107807	-0.02109
0.3316	-0.628105	-0.046595	0.009515
0.3318	-0.658711	0.045222	0.075828
0.332	-0.725023	0.075828	0.096232
0.3322	-0.770932	0.101333	0.147241
0.3324	-0.689316	0.126838	0.182948
0.3326	-0.745427	0.152342	0.203352
0.3328	-0.745427	0.152342	0.228857
0.333	-0.735225	0.162544	0.213554
0.3332	-0.730124	0.182948	0.228857
0.3334	-0.628105	0.172746	0.254362
0.3336	-0.577095	0.198251	0.254362
0.3338	-0.515884	0.208453	0.24416
0.334	-0.485278	0.19315	0.249261
0.3342	-0.393461	0.203352	0.254362
0.3344	-0.357754	0.213554	0.259463
0.3346	-0.306744	0.218655	0.269664
0.3348	-0.199624	0.24416	0.295169
0.335	-0.214927	0.249261	0.305371
0.3352	-0.138412	0.264564	0.315573
0.3354	-0.118009	0.279866	0.320674
0.3356	-0.061898	0.30027	0.330876
0.3358	-0.010888	0.315573	0.361482
0.336	0.040121	0.325775	0.366583
0.3362	0.029919	0.346179	0.376785
0.3364	0.055424	0.356381	0.412491
0.3366	0.004414	0.376785	0.427794
0.3368	0.03502	0.397189	0.4584
0.337	0.040121	0.412491	0.4584
0.3372	0.045222	0.427794	0.478804
0.3374	0.029919	0.432895	0.494107
0.3376	0.029919	0.448198	0.50941
0.3378	0.040121	0.453299	0.534914
0.338	0.040121	0.463501	0.524713
0.3382	0.050323	0.478804	0.534914
0.3384	0.060525	0.499208	0.540015
0.3386	0.080929	0.499208	0.545116
0.3388	0.096232	0.499208	0.560419
0.339	0.106434	0.504309	0.555318
0.3392	0.106434	0.499208	0.555318
0.3394	0.106434	0.504309	0.560419
0.3396	0.106434	0.478804	0.555318
0.3398	0.096232	0.432895	0.50941
0.34	0.126838	0.366583	0.443097
0.3402	0.152342	0.310472	0.376785
0.3404	0.172746	0.249261	0.30027
0.3406	0.213554	0.19315	0.24416
0.3408	0.228857	0.131939	0.188049
0.341	0.259463	0.004414	0.101333
0.3412	0.269664	-0.046595	0.014616
0.3414	0.295169	-0.0721	0.004414
0.3416	0.315573	-0.133311	-0.087403
0.3418	0.341078	-0.158816	-0.036393
0.342	0.330876	-0.158816	-0.133311
0.3422	0.330876	-0.194523	-0.17922
0.3424	0.325775	-0.220028	-0.199624
0.3426	0.320674	-0.245533	-0.189422
0.3428	0.315573	-0.250634	-0.214927
0.343	0.310472	-0.276138	-0.23023
0.3432	0.290068	-0.276138	-0.220028
0.3434	0.239059	-0.260836	-0.255735
0.3436	0.172746	-0.255735	-0.245533
0.3438	0.106434	-0.271037	-0.240432
0.344	0.050323	-0.271037	-0.265937
0.3442	-0.005787	-0.240432	-0.250634
0.3444	-0.0721	-0.281239	-0.250634
0.3446	-0.163917	-0.28634	-0.260836
0.3448	-0.220028	-0.301643	-0.271037
0.345	-0.235331	-0.327148	-0.296542
0.3452	-0.28634	-0.301643	-0.296542
0.3454	-0.301643	-0.322047	-0.306744
0.3456	-0.33735	-0.352653	-0.327148
0.3458	-0.357754	-0.357754	-0.327148
0.346	-0.362855	-0.393461	-0.378158
0.3462	-0.383259	-0.408763	-0.38836
0.3464	-0.383259	-0.393461	-0.408763
0.3466	-0.373057	-0.429167	-0.418965
0.3468	-0.357754	-0.464874	-0.429167
0.347	-0.38836	-0.449571	-0.454672
0.3472	-0.403662	-0.475076	-0.459773
0.3474	-0.413864	-0.526086	-0.480177
0.3476	-0.398562	-0.526086	-0.490379
0.3478	-0.398562	-0.556691	-0.505682
0.348	-0.464874	-0.536287	-0.515884
0.3482	-0.464874	-0.55159	-0.520985
0.3484	-0.459773	-0.668912	-0.592398
0.3486	-0.464874	-0.638307	-0.633206
0.3488	-0.49548	-0.628105	-0.607701
0.349	-0.510783	-0.617903	-0.648509
0.3492	-0.526086	-0.6026	-0.592398
0.3494	-0.541388	-0.658711	-0.623004
0.3496	-0.536287	-0.577095	-0.582196
0.3498	-0.561792	-0.556691	-0.561792
0.35	-0.587297	-0.464874	-0.480177
0.3502	-0.612802	-0.398562	-0.418965
0.3504	-0.633206	-0.322047	-0.352653
0.3506	-0.638307	-0.281239	-0.271037
0.3508	-0.643408	-0.240432	-0.225129
0.351	-0.658711	-0.128211	-0.138412
0.3512	-0.684215	-0.097605	-0.087403
0.3514	-0.684215	-0.102706	-0.031292
0.3516	-0.719922	-0.026191	0.029919
0.3518	-0.719922	0.060525	0.060525
0.352	-0.786235	0.075828	0.126838
0.3522	-0.801537	0.116636	0.14214
0.3524	-0.786235	0.147241	0.177847
0.3526	-0.791336	0.147241	0.208453
0.3528	-0.791336	0.167645	0.24416
0.353	-0.745427	0.167645	0.228857
0.3532	-0.745427	0.188049	0.228857
0.3534	-0.65361	0.213554	0.249261
0.3536	-0.628105	0.228857	0.254362
0.3538	-0.510783	0.198251	0.239059
0.354	-0.49548	0.203352	0.249261
0.3542	-0.44447	0.203352	0.254362
0.3544	-0.383259	0.228857	0.254362
0.3546	-0.33735	0.228857	0.279866
0.3548	-0.250634	0.249261	0.305371
0.355	-0.220028	0.254362	0.315573
0.3552	-0.169018	0.264564	0.315573
0.3554	-0.128211	0.284967	0.325775
0.3556	-0.112908	0.30027	0.335977
0.3558	-0.0721	0.315573	0.356381
0.356	-0.0721	0.335977	0.366583
0.3562	-0.066999	0.346179	0.386987
0.3564	-0.046595	0.376785	0.412491
0.3566	-0.026191	0.386987	0.432895
0.3568	-0.010888	0.40739	0.463501
0.357	0.029919	0.422693	0.468602
0.3572	0.004414	0.432895	0.483905
0.3574	0.004414	0.453299	0.494107
0.3576	0.024818	0.4584	0.504309
0.3578	0.014616	0.473703	0.529814
0.358	0.014616	0.478804	0.524713
0.3582	0.024818	0.489006	0.540015
0.3584	0.040121	0.499208	0.550217
0.3586	0.065626	0.50941	0.555318
0.3588	0.060525	0.504309	0.560419
0.359	0.075828	0.514511	0.555318
0.3592	0.080929	0.504309	0.555318
0.3594	0.101333	0.514511	0.545116
0.3596	0.121737	0.489006	0.545116
0.3598	0.137039	0.422693	0.514511
0.36	0.157443	0.376785	0.443097
0.3602	0.188049	0.305371	0.381886
0.3604	0.203352	0.254362	0.30027
0.3606	0.233958	0.19315	0.24416
0.3608	0.254362	0.131939	0.188049
0.361	0.269664	-0.000686	0.070727
0.3612	0.295169	-0.046595	0.019717
0.3614	0.315573	-0.082302	-0.000686
0.3616	0.335977	-0.112908	-0.066999
0.3618	0.35128	-0.143513	-0.0721
0.362	0.371684	-0.17922	-0.107807
0.3622	0.371684	-0.199624	-0.148614
0.3624	0.381886	-0.220028	-0.184321
0.3626	0.386987	-0.235331	-0.220028
0.3628	0.392088	-0.255735	-0.209826
0.363	0.397189	-0.250634	-0.23023
0.3632	0.371684	-0.271037	-0.255735
0.3634	0.315573	-0.240432	-0.255735
0.3636	0.254362	-0.204725	-0.220028
0.3638	0.188049	-0.260836	-0.214927
0.364	0.131939	-0.276138	-0.255735
0.3642	0.08603	-0.260836	-0.245533
0.3644	0.024818	-0.281239	-0.271037
0.3646	-0.118009	-0.281239	-0.250634
0.3648	-0.138412	-0.296542	-0.271037
0.365	-0.163917	-0.306744	-0.311845
0.3652	-0.209826	-0.33735	-0.28634
0.3654	-0.225129	-0.347552	-0.327148
0.3656	-0.250634	-0.367956	-0.316946
0.3658	-0.260836	-0.367956	-0.33735
0.366	-0.240432	-0.403662	-0.378158
0.3662	-0.260836	-0.398562	-0.383259
0.3664	-0.265937	-0.413864	-0.398562
0.3666	-0.296542	-0.408763	-0.424066
0.3668	-0.291441	-0.469975	-0.418965
0.367	-0.33735	-0.480177	-0.454672
0.3672	-0.301643	-0.480177	-0.459773
0.3674	-0.316946	-0.500581	-0.485278
0.3676	-0.332249	-0.526086	-0.510783
0.3678	-0.316946	-0.546489	-0.520985
0.368	-0.357754	-0.526086	-0.520985
0.3682	-0.33735	-0.55159	-0.526086
0.3684	-0.373057	-0.668912	-0.607701
0.3686	-0.367956	-0.663812	-0.628105
0.3688	-0.38836	-0.607701	-0.582196
0.369	-0.383259	-0.70972	-0.643408
0.3692	-0.424066	-0.638307	-0.597499
0.3694	-0.464874	-0.663812	-0.6026
0.3696	-0.480177	-0.566893	-0.571994
0.3698	-0.541388	-0.556691	-0.556691
0.37	-0.546489	-0.480177	-0.500581
0.3702	-0.592398	-0.403662	-0.398562
0.3704	-0.6026	-0.352653	-0.352653
0.3706	-0.587297	-0.276138	-0.271037
0.3708	-0.6026	-0.265937	-0.214927
0.371	-0.623004	-0.133311	-0.138412
0.3712	-0.643408	-0.112908	-0.102706
0.3714	-0.674013	-0.092504	-0.0721
0.3716	-0.694417	-0.031292	0.029919
0.3718	-0.689316	0.040121	0.08603
0.372	-0.791336	0.075828	0.111535
0.3722	-0.796437	0.106434	0.147241
0.3724	-0.811739	0.131939	0.177847
0.3726	-0.801537	0.131939	0.188049
0.3728	-0.821941	0.152342	0.218655
0.373	-0.750528	0.147241	0.228857
0.3732	-0.750528	0.172746	0.223756
0.3734	-0.668912	0.188049	0.218655
0.3736	-0.638307	0.182948	0.24416
0.3738	-0.531187	0.182948	0.254362
0.374	-0.469975	0.177847	0.249261
0.3742	-0.429167	0.188049	0.249261
0.3744	-0.362855	0.208453	0.254362
0.3746	-0.342451	0.233958	0.274765
0.3748	-0.260836	0.233958	0.295169
0.375	-0.220028	0.24416	0.295169
0.3752	-0.169018	0.254362	0.310472
0.3754	-0.138412	0.274765	0.315573
0.3756	-0.092504	0.279866	0.330876
0.3758	-0.0721	0.290068	0.356381
0.376	-0.036393	0.310472	0.366583
0.3762	-0.041494	0.330876	0.376785
0.3764	0.009515	0.361482	0.402289
0.3766	-0.000686	0.397189	0.432895
0.3768	0.009515	0.386987	0.463501
0.377	0.045222	0.412491	0.468602
0.3772	-0.000686	0.417592	0.483905
0.3774	0.019717	0.432895	0.494107
0.3776	0.024818	0.443097	0.499208
0.3778	0.024818	0.453299	0.519612
0.378	0.03502	0.4584	0.529814
0.3782	0.050323	0.468602	0.540015
0.3784	0.060525	0.478804	0.545116
0.3786	0.080929	0.494107	0.56552
0.3788	0.091131	0.489006	0.56552
0.379	0.111535	0.489006	0.555318
0.3792	0.126838	0.494107	0.560419
0.3794	0.14214	0.504309	0.555318
0.3796	0.157443	0.478804	0.545116
0.3798	0.177847	0.427794	0.514511
0.38	0.19315	0.361482	0.437996
0.3802	0.223756	0.315573	0.366583
0.3804	0.24416	0.254362	0.295169
0.3806	0.264564	0.188049	0.233958
0.3808	0.274765	0.126838	0.188049
0.381	0.295169	0.004414	0.080929
0.3812	0.315573	-0.046595	0.014616
0.3814	0.335977	-0.107807	-0.02109
0.3816	0.346179	-0.092504	-0.051696
0.3818	0.356381	-0.17922	-0.061898
0.382	0.371684	-0.174119	-0.138412
0.3822	0.371684	-0.204725	-0.148614
0.3824	0.376785	-0.23023	-0.174119
0.3826	0.392088	-0.240432	-0.214927
0.3828	0.392088	-0.250634	-0.214927
0.383	0.397189	-0.255735	-0.220028
0.3832	0.366583	-0.276138	-0.225129
0.3834	0.315573	-0.255735	-0.225129
0.3836	0.259463	-0.250634	-0.220028
0.3838	0.208453	-0.260836	-0.235331
0.384	0.147241	-0.276138	-0.235331
0.3842	0.080929	-0.271037	-0.265937
0.3844	0.014616	-0.301643	-0.255735
0.3846	-0.118009	-0.296542	-0.271037
0.3848	-0.153715	-0.33735	-0.28634
0.385	-0.169018	-0.332249	-0.28634
0.3852	-0.220028	-0.332249	-0.311845
0.3854	-0.235331	-0.362855	-0.327148
0.3856	-0.235331	-0.393461	-0.33735
0.3858	-0.245533	-0.398562	-0.357754
0.386	-0.316946	-0.429167	-0.383259
0.3862	-0.311845	-0.418965	-0.38836
0.3864	-0.301643	-0.44447	-0.398562
0.3866	-0.281239	-0.469975	-0.413864
0.3868	-0.311845	-0.500581	-0.429167
0.387	-0.301643	-0.526086	-0.44447
0.3872	-0.322047	-0.541388	-0.469975
0.3874	-0.316946	-0.556691	-0.480177
0.3876	-0.327148	-0.541388	-0.485278
0.3878	-0.332249	-0.561792	-0.490379
0.388	-0.33735	-0.571994	-0.510783
0.3882	-0.362855	-0.592398	-0.526086
0.3884	-0.408763	-0.648509	-0.617903
0.3886	-0.413864	-0.694417	-0.65361
0.3888	-0.418965	-0.638307	-0.587297
0.389	-0.449571	-0.714821	-0.623004
0.3892	-0.429167	-0.643408	-0.587297
0.3894	-0.490379	-0.668912	-0.638307
0.3896	-0.526086	-0.628105	-0.617903
0.3898	-0.536287	-0.566893	-0.536287
0.39	-0.587297	-0.49548	-0.500581
0.3902	-0.612802	-0.408763	-0.378158
0.3904	-0.6026	-0.373057	-0.33735
0.3906	-0.623004	-0.276138	-0.281239
0.3908	-0.607701	-0.260836	-0.240432
0.391	-0.663812	-0.138412	-0.153715
0.3912	-0.704619	-0.118009	-0.107807
0.3914	-0.714821	-0.102706	-0.051696
0.3916	-0.714821	-0.02109	0.019717
0.3918	-0.730124	0.070727	0.070727
0.392	-0.827042	0.029919	0.106434
0.3922	-0.832143	0.116636	0.131939
0.3924	-0.872951	0.101333	0.162544
0.3926	-0.832143	0.152342	0.208453
0.3928	-0.852547	0.147241	0.218655
0.393	-0.801537	0.167645	0.223756
0.3932	-0.806638	0.162544	0.239059
0.3934	-0.730124	0.198251	0.239059
0.3936	-0.668912	0.19315	0.249261
0.3938	-0.592398	0.182948	0.249261
0.394	-0.531187	0.182948	0.254362
0.3942	-0.490379	0.19315	0.259463
0.3944	-0.413864	0.208453	0.264564
0.3946	-0.357754	0.228857	0.279866
0.3948	-0.311845	0.233958	0.30027
0.395	-0.255735	0.254362	0.30027
0.3952	-0.204725	0.259463	0.315573
0.3954	-0.184321	0.279866	0.325775
0.3956	-0.102706	0.290068	0.335977
0.3958	-0.107807	0.305371	0.356381
0.396	-0.031292	0.325775	0.371684
0.3962	-0.031292	0.346179	0.392088
0.3964	-0.02109	0.366583	0.412491
0.3966	0.024818	0.381886	0.432895
0.3968	0.009515	0.397189	0.4584
0.397	-0.000686	0.417592	0.473703
0.3972	-0.010888	0.432895	0.483905
0.3974	0.009515	0.432895	0.499208
0.3976	0.019717	0.453299	0.504309
0.3978	0.014616	0.4584	0.529814
0.398	0.029919	0.468602	0.534914
0.3982	0.045222	0.478804	0.550217
0.3984	0.050323	0.489006	0.555318
0.3986	0.060525	0.494107	0.560419
0.3988	0.070727	0.494107	0.560419
0.399	0.08603	0.489006	0.550217
0.3992	0.091131	0.489006	0.560419
0.3994	0.121737	0.489006	0.555318
[truncated: 3,002 more rows]

## Sheet: POLLUTANTS
	Φ	NOX	CO	NO	SO2	CO2	O2
		[ppm]	[ppm]	[ppm]	[ppm]	[vol%]	[vol%]
	0.332799	2.55311	7.24152	60.1371	8.78599	7.24152	11.1507
	0.211597	2.18918	4.48874	27.7648	905.15	4.64423	14.7415
	0.143773	13.2545	2.96676	7.25808	1920.73	2.96676	16.8199

## Sheet: CONTROL PLATFORM
Φ	FT 112	FE 312	PT 111	PT 315	PT 117	TC 116	TC 401	TC 402	TC 403
	g/s	g/s	bar	bar	bar	°C	°C	°C	°C
0.332799	60.5956	1.20878	0.0390903	6.73523	0.0740773	204.372	1106.27	1059.4	868.866
	60.2617	1.26014	0.0312987	6.68061	0.071978	204.372	1106.27	1059.4	868.866
	62.3148	1.77865	0.0789333	6.45604	0.0799489	204.372	1106.27	1059.4	868.866
	58.7841	1.28671	0.0311267	6.89878	0.0408327	204.368	1106.24	1059.42	868.873
	60.7926	1.42661	0.0454318	6.72555	0.0600218	204.334	1105.99	1059.63	868.936
0.211597	64.2319	1.20206	0.0589012	6.5064	0.0717976	190.584	802.869	781.404	652.808
	61.4008	0.83664	0.0131101	6.46556	0.0571188	190.584	802.955	781.428	652.807
	64.5016	0.940032	0.0490695	6.71309	0.0682222	190.584	802.955	781.428	652.807
	64.362	0.842229	0.0273415	6.56628	0.0534286	190.584	802.955	781.428	652.807
	63.1606	0.818864	0.0317657	6.65289	0.0626787	190.591	802.24	781.389	652.724
0.143773	56.8156	0.66336	0.66336	0.0175589	5.56747	0.0451297	587.726	642.018	486.915
	54.6812	0.541851	0.541851	0.0193778	5.55139	0.0536254	587.602	641.967	486.739
	59.2273	0.547218	0.547218	0.0266533	5.4615	0.0514277	587.602	641.967	486.739
	60.2438	0.560688	0.560688	0.040221	5.50694	0.0437521	587.602	641.967	486.739
	59.7775	0.564635	0.564635	0.0277839	5.52482	0.0574468	587.602	641.967	486.739
