# Supplementary material for: Experimental data regarding the characterization of the flame behavior near lean blowout in a non-premixed liquid fuel burner
Source: Data Brief. 2015 Dec 8;6:189–93. doi: 10.1016/j.dib.2015.11.051 (PMC4706601; doi:10.1016/j.dib.2015.11.051)
Supplement: Supplementary file 6 — Supplementary material [file mmc6.zip]

Archive with 1 entries (1 files):
- VIS_0_212.mat
